# Supplementary material for: Transcriptional and physiological analyses of short-term Iron deficiency response in apple seedlings provide insight into the regulation involved in photosynthesis
Source: BMC Genomics. 2018 Jun 15;19:461. doi: 10.1186/s12864-018-4846-z (PMC6003109; doi:10.1186/s12864-018-4846-z)
Supplement: Supplementary file 2 — Table S1. GO term enrichment analysis. (XLSX 28 kb) [file 12864_2018_4846_MOESM2_ESM.xlsx]

## Sheet: Sheet2
Table S1 GO term enrichment analysis
	GO_accession	Description	Term_type	pValue	Corrected_pValue	DEG_item	Up	Down
T2 vs. T1	GO:0006468	protein phosphorylation	biological_process	4.7471e-19	1.3235e-15	531	140	391
	GO:0006464	cellular protein modification process	biological_process	6.4289e-18	7.1055e-15	667	184	483
	GO:0036211	protein modification process	biological_process	6.4289e-18	7.1055e-15	667	184	483
	GO:0016310	phosphorylation	biological_process	9.376e-18	8.2903e-15	563	156	407
	GO:0006796	phosphate-containing compound metabolic process	biological_process	1.9478e-16	1.2302e-13	702	200	502
	GO:0006793	phosphorus metabolic process	biological_process	2.7192e-16	1.5027e-13	703	200	503
	GO:0043412	macromolecule modification	biological_process	1.0129e-15	4.9754e-13	687	190	497
	GO:0044267	cellular protein metabolic process	biological_process	1.0813e-08	4.3457e-06	861	296	565
	GO:0044262	cellular carbohydrate metabolic process	biological_process	7.9981e-08	2.72e-05	173	50	123
	GO:0009856	pollination	biological_process	8.6287e-07	0.00018165	56	11	45
	GO:0009875	pollen-pistil interaction	biological_process	8.6287e-07	0.00018165	56	11	45
	GO:0048544	recognition of pollen	biological_process	8.6287e-07	0.00018165	56	11	45
	GO:0008152	metabolic process	biological_process	1.1762e-06	0.00022609	2874	1126	1748
	GO:0008037	cell recognition	biological_process	1.3618e-06	0.00025085	56	11	45
	GO:0044706	multi-multicellular organism process	biological_process	2.0468e-06	0.00034803	57	12	45
	GO:0009987	cellular process	biological_process	2.6721e-06	0.00039377	2790	1074	1716
	GO:0019538	protein metabolic process	biological_process	5.26e-06	0.00060844	1011	370	641
	GO:0005976	polysaccharide metabolic process	biological_process	8.1745e-06	0.00084045	152	44	108
	GO:0034637	cellular carbohydrate biosynthetic process	biological_process	9.1609e-06	0.00092046	141	39	102
	GO:0008150	biological_process	biological_process	1.0469e-05	0.0010285	3706	1495	2211
	GO:0005991	trehalose metabolic process	biological_process	1.895e-05	0.0017825	17	4	13
	GO:0044237	cellular metabolic process	biological_process	1.9886e-05	0.0018316	2129	791	1338
	GO:0005992	trehalose biosynthetic process	biological_process	2.8533e-05	0.0025743	15	4	11
	GO:0007154	cell communication	biological_process	3.6507e-05	0.0031038	390	108	282
	GO:0050794	regulation of cellular process	biological_process	4.5041e-05	0.0037571	808	252	556
	GO:0044238	primary metabolic process	biological_process	5.2864e-05	0.004328	2270	867	1403
	GO:0044264	cellular polysaccharide metabolic process	biological_process	7.3466e-05	0.0056982	138	40	98
	GO:0044703	multi-organism reproductive process	biological_process	7.8627e-05	0.0059933	71	15	56
	GO:0016567	protein ubiquitination	biological_process	8.6466e-05	0.0063711	49	10	39
	GO:0022414	reproductive process	biological_process	8.9787e-05	0.0065073	73	15	58
	GO:0005975	carbohydrate metabolic process	biological_process	9.5387e-05	0.0068017	388	160	228
	GO:0032446	protein modification by small protein conjugation	biological_process	0.00010002	0.007014	50	11	39
	GO:0071704	organic substance metabolic process	biological_process	0.00010154	0.007014	2351	899	1452
	GO:0070647	protein modification by small protein conjugation or removal	biological_process	0.0001202	0.008113	50	11	39
	GO:0016051	carbohydrate biosynthetic process	biological_process	0.00012112	0.008113	151	43	108
	GO:0006021	inositol biosynthetic process	biological_process	0.00016222	0.010394	6	1	5
	GO:0046173	polyol biosynthetic process	biological_process	0.00016222	0.010394	6	1	5
	GO:0046351	disaccharide biosynthetic process	biological_process	0.00016529	0.010439	15	4	11
	GO:0006629	lipid metabolic process	biological_process	0.00019533	0.011829	341	132	209
	GO:0050789	regulation of biological process	biological_process	0.00023608	0.014104	831	272	559
	GO:0046165	alcohol biosynthetic process	biological_process	0.00037468	0.021795	6	1	5
	GO:0065007	biological regulation	biological_process	0.00069016	0.038623	864	290	574
	GO:0048046	apoplast	cellular_component	6.537e-05	0.0051608	13	6	7
	GO:0000151	ubiquitin ligase complex	cellular_component	8.0374e-05	0.0060226	116	38	78
	GO:0009654	photosystem II oxygen evolving complex	cellular_component	0.00034159	0.020135	16	13	3
	GO:0042651	thylakoid membrane	cellular_component	0.00060686	0.034843	21	17	4
	GO:0004672	protein kinase activity	molecular_function	5.9874e-19	1.3235e-15	558	146	412
	GO:0016773	phosphotransferase activity, alcohol group as acceptor	molecular_function	1.1829e-17	8.7159e-15	622	171	451
	GO:0016301	kinase activity	molecular_function	2.3015e-15	1.0175e-12	622	173	449
	GO:0036094	small molecule binding	molecular_function	5.5766e-08	2.0545e-05	1185	394	791
	GO:0000166	nucleotide binding	molecular_function	2.7218e-07	8.0219e-05	1160	385	775
	GO:1901265	nucleoside phosphate binding	molecular_function	2.7218e-07	8.0219e-05	1160	385	775
	GO:0043565	sequence-specific DNA binding	molecular_function	4.2306e-07	0.0001169	155	46	109
	GO:0032559	adenyl ribonucleotide binding	molecular_function	7.5832e-07	0.00018165	985	311	674
	GO:0016740	transferase activity	molecular_function	7.6245e-07	0.00018165	1260	438	822
	GO:0005509	calcium ion binding	molecular_function	1.0575e-06	0.00021251	108	28	80
	GO:0005524	ATP binding	molecular_function	1.4678e-06	0.00025956	925	307	618
	GO:0001071	nucleic acid binding transcription factor activity	molecular_function	2.4094e-06	0.00038043	232	63	169
	GO:0003700	transcription factor activity, sequence-specific DNA binding	molecular_function	2.4094e-06	0.00038043	232	63	169
	GO:0030554	adenyl nucleotide binding	molecular_function	2.506e-06	0.00038204	996	318	678
	GO:0032553	ribonucleotide binding	molecular_function	3.778e-06	0.00053773	1040	335	705
	GO:0032555	purine ribonucleotide binding	molecular_function	4.1462e-06	0.00053773	1031	334	697
	GO:0001883	purine nucleoside binding	molecular_function	4.2979e-06	0.00053773	1030	333	697
	GO:0032549	ribonucleoside binding	molecular_function	4.2979e-06	0.00053773	1030	333	697
	GO:0032550	purine ribonucleoside binding	molecular_function	4.2979e-06	0.00053773	1030	333	697
	GO:0043168	anion binding	molecular_function	4.3787e-06	0.00053773	1147	378	769
	GO:0017076	purine nucleotide binding	molecular_function	5.3108e-06	0.00060844	1045	343	702
	GO:0001882	nucleoside binding	molecular_function	5.3674e-06	0.00060844	1030	333	697
	GO:0043167	ion binding	molecular_function	6.3582e-06	0.00070274	1785	625	1160
	GO:0035639	purine ribonucleoside triphosphate binding	molecular_function	6.6838e-06	0.00072071	972	329	643
	GO:0097367	carbohydrate derivative binding	molecular_function	8.1125e-06	0.00084045	1045	336	709
	GO:0016772	transferase activity, transferring phosphorus-containing groups	molecular_function	1.7695e-05	0.0017006	761	232	529
	GO:0004842	ubiquitin-protein transferase activity	molecular_function	3.198e-05	0.0027722	119	39	80
	GO:0019787	ubiquitin-like protein transferase activity	molecular_function	3.198e-05	0.0027722	119	39	80
	GO:0016762	xyloglucan:xyloglucosyl transferase activity	molecular_function	6.537e-05	0.0051608	13	6	7
	GO:0004512	inositol-3-phosphate synthase activity	molecular_function	0.00016222	0.010394	6	1	5
	GO:0003824	catalytic activity	molecular_function	0.00018779	0.011693	2758	1102	1656
	GO:0004674	protein serine/threonine kinase activity	molecular_function	0.00019532	0.011829	69	12	57
	GO:0050662	coenzyme binding	molecular_function	0.00068692	0.038623	161	71	90
	GO:0008831	dTDP-4-dehydrorhamnose reductase activity	molecular_function	0.00072236	0.03992	29	12	17
T3 vs. T1	GO:0006468	protein phosphorylation	biological_process	1.8085e-30	3.9976e-27	481	96	385
	GO:0016310	phosphorylation	biological_process	8.3594e-29	1.2319e-25	507	110	397
	GO:0006464	cellular protein modification process	biological_process	9.3223e-24	5.8877e-21	571	113	458
	GO:0036211	protein modification process	biological_process	9.3223e-24	5.8877e-21	571	113	458
	GO:0043412	macromolecule modification	biological_process	2.5417e-23	1.3951e-20	596	120	476
	GO:0006796	phosphate-containing compound metabolic process	biological_process	2.84e-23	1.3951e-20	604	129	475
	GO:0006793	phosphorus metabolic process	biological_process	6.0384e-23	2.6696e-20	604	129	475
	GO:0007154	cell communication	biological_process	9.7568e-15	1.5976e-12	368	74	294
	GO:0009856	pollination	biological_process	3.9286e-11	4.9623e-09	57	10	47
	GO:0009875	pollen-pistil interaction	biological_process	3.9286e-11	4.9623e-09	57	10	47
	GO:0048544	recognition of pollen	biological_process	3.9286e-11	4.9623e-09	57	10	47
	GO:0008037	cell recognition	biological_process	6.8189e-11	8.374e-09	57	10	47
	GO:0044706	multi-multicellular organism process	biological_process	4.3558e-10	5.2046e-08	57	10	47
	GO:0050896	response to stimulus	biological_process	5.8281e-10	6.7805e-08	531	140	391
	GO:0007165	signal transduction	biological_process	9.7697e-10	1.0955e-07	305	61	244
	GO:0044700	single organism signaling	biological_process	1.0159e-09	1.0955e-07	307	61	246
	GO:0023052	signaling	biological_process	1.0429e-09	1.0977e-07	307	61	246
	GO:0050794	regulation of cellular process	biological_process	1.2081e-09	1.2421e-07	677	176	501
	GO:0044703	multi-organism reproductive process	biological_process	6.1096e-09	6.0024e-07	71	12	59
	GO:0022414	reproductive process	biological_process	1.3524e-08	1.2998e-06	72	12	60
	GO:0044267	cellular protein metabolic process	biological_process	2.0571e-08	1.9349e-06	683	149	534
	GO:0050789	regulation of biological process	biological_process	2.8303e-08	2.6068e-06	691	183	508
	GO:0051716	cellular response to stimulus	biological_process	6.9029e-08	6.2281e-06	390	89	301
	GO:0065007	biological regulation	biological_process	3.9312e-07	3.2792e-05	714	189	525
	GO:0009987	cellular process	biological_process	5.5469e-06	0.00043022	2179	651	1528
	GO:0044260	cellular macromolecule metabolic process	biological_process	9.7311e-06	0.00074175	1340	354	986
	GO:0016567	protein ubiquitination	biological_process	1.8877e-05	0.0014145	43	7	36
	GO:0044237	cellular metabolic process	biological_process	2.2531e-05	0.0016066	1668	489	1179
	GO:0044262	cellular carbohydrate metabolic process	biological_process	2.3011e-05	0.0016148	132	29	103
	GO:0019538	protein metabolic process	biological_process	3.5949e-05	0.0024451	790	191	599
	GO:0006629	lipid metabolic process	biological_process	4.0357e-05	0.0027033	277	97	180
	GO:0032446	protein modification by small protein conjugation	biological_process	4.1308e-05	0.0027257	43	7	36
	GO:0044255	cellular lipid metabolic process	biological_process	4.548e-05	0.002914	196	69	127
	GO:0070647	protein modification by small protein conjugation or removal	biological_process	4.857e-05	0.0030675	43	7	36
	GO:0055114	oxidation-reduction process	biological_process	5.2633e-05	0.0032774	432	184	248
	GO:0005976	polysaccharide metabolic process	biological_process	5.494e-05	0.0033127	120	27	93
	GO:0008152	metabolic process	biological_process	5.5449e-05	0.0033127	2224	707	1517
	GO:0032501	multicellular organismal process	biological_process	5.89e-05	0.0034263	107	23	84
	GO:0044699	single-organism process	biological_process	6.9912e-05	0.004014	1604	513	1091
	GO:0005991	trehalose metabolic process	biological_process	8.7293e-05	0.0049477	14	1	13
	GO:0006952	defense response	biological_process	9.2562e-05	0.0051152	57	15	42
	GO:0051252	regulation of RNA metabolic process	biological_process	0.00012897	0.0068695	363	112	251
	GO:2001141	regulation of RNA biosynthetic process	biological_process	0.00012897	0.0068695	363	112	251
	GO:0043170	macromolecule metabolic process	biological_process	0.00014678	0.0076341	1446	393	1053
	GO:0034637	cellular carbohydrate biosynthetic process	biological_process	0.00018056	0.0088697	109	24	85
	GO:0006355	regulation of transcription, DNA-templated	biological_process	0.00019067	0.0091623	360	111	249
	GO:1903506	regulation of nucleic acid-templated transcription	biological_process	0.00019067	0.0091623	360	111	249
	GO:0005992	trehalose biosynthetic process	biological_process	0.00022013	0.010465	12	1	11
	GO:0010556	regulation of macromolecule biosynthetic process	biological_process	0.00025677	0.011825	367	113	254
	GO:0031326	regulation of cellular biosynthetic process	biological_process	0.00025677	0.011825	367	113	254
	GO:0044238	primary metabolic process	biological_process	0.00027637	0.012596	1765	511	1254
	GO:0009889	regulation of biosynthetic process	biological_process	0.00028094	0.012674	367	113	254
	GO:0008150	biological_process	biological_process	0.00029146	0.013015	2867	918	1949
	GO:0019219	regulation of nucleobase-containing compound metabolic process	biological_process	0.0003026	0.013364	364	113	251
	GO:0044264	cellular polysaccharide metabolic process	biological_process	0.00030531	0.013364	109	26	83
	GO:0051171	regulation of nitrogen compound metabolic process	biological_process	0.00035115	0.014968	367	113	254
	GO:2000112	regulation of cellular macromolecule biosynthetic process	biological_process	0.00037219	0.015671	364	112	252
	GO:0080090	regulation of primary metabolic process	biological_process	0.00048225	0.01956	380	116	264
	GO:0010468	regulation of gene expression	biological_process	0.00050215	0.020182	369	112	257
	GO:0009607	response to biotic stimulus	biological_process	0.00054273	0.021423	37	14	23
	GO:0008610	lipid biosynthetic process	biological_process	0.00073834	0.028887	165	60	105
	GO:0032774	RNA biosynthetic process	biological_process	0.00074923	0.029056	422	136	286
	GO:0044710	single-organism metabolic process	biological_process	0.00078929	0.030277	936	333	603
	GO:0046351	disaccharide biosynthetic process	biological_process	0.00079442	0.030277	12	1	11
	GO:0006351	transcription, DNA-templated	biological_process	0.00084963	0.031832	416	134	282
	GO:0097659	nucleic acid-templated transcription	biological_process	0.00084963	0.031832	416	134	282
	GO:0031323	regulation of cellular metabolic process	biological_process	0.00095991	0.035365	380	118	262
	GO:0016051	carbohydrate biosynthetic process	biological_process	0.00099185	0.036239	117	25	92
	GO:0016042	lipid catabolic process	biological_process	0.0010513	0.038098	18	6	12
	GO:0071704	organic substance metabolic process	biological_process	0.0011332	0.039799	1820	527	1293
	GO:0043385	mycotoxin metabolic process	biological_process	0.0011793	0.039799	5	0	5
	GO:0043386	mycotoxin biosynthetic process	biological_process	0.0011793	0.039799	5	0	5
	GO:0045122	aflatoxin biosynthetic process	biological_process	0.0011793	0.039799	5	0	5
	GO:0046222	aflatoxin metabolic process	biological_process	0.0011793	0.039799	5	0	5
	GO:1901376	organic heteropentacyclic compound metabolic process	biological_process	0.0011793	0.039799	5	0	5
	GO:1901378	organic heteropentacyclic compound biosynthetic process	biological_process	0.0011793	0.039799	5	0	5
	GO:0060255	regulation of macromolecule metabolic process	biological_process	0.0012571	0.042102	379	116	263
	GO:0006950	response to stress	biological_process	0.0013938	0.046332	221	70	151
	GO:0008653	lipopolysaccharide metabolic process	biological_process	0.0014175	0.046421	69	14	55
	GO:0009103	lipopolysaccharide biosynthetic process	biological_process	0.0014175	0.046421	69	14	55
	GO:0006633	fatty acid biosynthetic process	biological_process	0.0014875	0.048356	30	19	11
	GO:0000151	ubiquitin ligase complex	cellular_component	3.9188e-06	0.00030938	100	36	64
	GO:0048046	apoplast	cellular_component	2.2032e-05	0.0015968	12	4	8
	GO:0005578	proteinaceous extracellular matrix	cellular_component	0.00014441	0.0076004	41	3	38
	GO:0031012	extracellular matrix	cellular_component	0.00015647	0.007951	43	3	40
	GO:0004672	protein kinase activity	molecular_function	3.1077e-31	1.3739e-27	507	104	403
	GO:0016773	phosphotransferase activity, alcohol group as acceptor	molecular_function	4.7187e-27	5.2153e-24	550	115	435
	GO:0016301	kinase activity	molecular_function	2.0227e-24	1.7885e-21	550	116	434
	GO:0032559	adenyl ribonucleotide binding	molecular_function	7.4826e-19	3.0073e-16	878	172	706
	GO:0043167	ion binding	molecular_function	2.9387e-18	1.0827e-15	1523	416	1107
	GO:0030554	adenyl nucleotide binding	molecular_function	5.2178e-18	1.7745e-15	885	176	709
	GO:0000166	nucleotide binding	molecular_function	9.5461e-18	2.8136e-15	1011	214	797
	GO:1901265	nucleoside phosphate binding	molecular_function	9.5461e-18	2.8136e-15	1011	214	797
	GO:0043531	ADP binding	molecular_function	2.5835e-17	7.1386e-15	210	18	192
	GO:0036094	small molecule binding	molecular_function	3.342e-17	8.6913e-15	1023	220	803
	GO:0032553	ribonucleotide binding	molecular_function	2.5968e-16	6.3781e-14	911	183	728
	GO:0097367	carbohydrate derivative binding	molecular_function	3.7638e-16	8.7577e-14	917	184	733
	GO:0032555	purine ribonucleotide binding	molecular_function	7.1242e-16	1.5386e-13	901	179	722
	GO:0001883	purine nucleoside binding	molecular_function	8.0044e-16	1.5386e-13	900	179	721
	GO:0032549	ribonucleoside binding	molecular_function	8.0044e-16	1.5386e-13	900	179	721
	GO:0032550	purine ribonucleoside binding	molecular_function	8.0044e-16	1.5386e-13	900	179	721
	GO:0001882	nucleoside binding	molecular_function	1.079e-15	1.9876e-13	900	179	721
	GO:0017076	purine nucleotide binding	molecular_function	2.922e-15	5.1673e-13	909	184	725
	GO:0043168	anion binding	molecular_function	3.2196e-15	5.4746e-13	990	213	777
	GO:0005524	ATP binding	molecular_function	1.4079e-14	2.2229e-12	802	167	635
	GO:0016740	transferase activity	molecular_function	2.7045e-13	4.1229e-11	1056	291	765
	GO:0004674	protein serine/threonine kinase activity	molecular_function	3.6748e-13	5.4155e-11	81	17	64
	GO:0016772	transferase activity, transferring phosphorus-containing groups	molecular_function	8.4569e-13	1.2061e-10	664	151	513
	GO:0035639	purine ribonucleoside triphosphate binding	molecular_function	4.8845e-12	6.7482e-10	826	174	652
	GO:0043565	sequence-specific DNA binding	molecular_function	1.0118e-09	1.0955e-07	137	45	92
	GO:0016705	oxidoreductase activity, acting on paired donors, with incorporation or reduction of molecular oxygen	molecular_function	2.9396e-09	2.9537e-07	155	82	73
	GO:0001071	nucleic acid binding transcription factor activity	molecular_function	7.8389e-08	6.7952e-06	193	56	137
	GO:0003700	transcription factor activity, sequence-specific DNA binding	molecular_function	7.8389e-08	6.7952e-06	193	56	137
	GO:0005509	calcium ion binding	molecular_function	8.6285e-08	7.3359e-06	92	10	82
	GO:0004842	ubiquitin-protein transferase activity	molecular_function	3.5481e-06	0.00028521	101	37	64
	GO:0019787	ubiquitin-like protein transferase activity	molecular_function	3.5481e-06	0.00028521	101	37	64
	GO:0016762	xyloglucan:xyloglucosyl transferase activity	molecular_function	2.2032e-05	0.0015968	12	4	8
	GO:0003824	catalytic activity	molecular_function	3.1562e-05	0.0021802	2167	688	1479
	GO:0005173	stem cell factor receptor binding	molecular_function	4.392e-05	0.0028555	8	3	5
	GO:1901363	heterocyclic compound binding	molecular_function	5.4663e-05	0.0033127	1540	413	1127
	GO:0097159	organic cyclic compound binding	molecular_function	5.8184e-05	0.0034263	1540	413	1127
	GO:0005488	binding	molecular_function	9.0919e-05	0.005088	2594	788	1806
	GO:0046872	metal ion binding	molecular_function	0.00012186	0.0066511	630	218	412
	GO:0005126	cytokine receptor binding	molecular_function	0.00015474	0.007951	18	9	9
	GO:0043169	cation binding	molecular_function	0.00016408	0.0082318	632	220	412
	GO:0005506	iron ion binding	molecular_function	0.00016572	0.0082318	99	57	42
	GO:0016491	oxidoreductase activity	molecular_function	0.00025368	0.011825	451	189	262
	GO:0001871	pattern binding	molecular_function	0.0003521	0.014968	25	5	20
	GO:0030247	polysaccharide binding	molecular_function	0.0003521	0.014968	25	5	20
	GO:0030246	carbohydrate binding	molecular_function	0.00038146	0.01591	73	28	45
	GO:0004497	monooxygenase activity	molecular_function	0.0004286	0.017709	27	12	15
	GO:0016709	oxidoreductase activity, acting on paired donors, with incorporation or reduction of molecular oxygen, NAD(P)H as one donor, and incorporation of one atom of oxygen	molecular_function	0.00043928	0.017982	19	7	12
	GO:0046906	tetrapyrrole binding	molecular_function	0.00051538	0.020527	114	60	54
	GO:0004506	squalene monooxygenase activity	molecular_function	0.00088105	0.032732	10	3	7
	GO:0020037	heme binding	molecular_function	0.0011427	0.039799	107	59	48
	GO:0051213	dioxygenase activity	molecular_function	0.001173	0.039799	52	25	27
T3 vs. T2	GO:0055114	oxidation-reduction process	biological_process	8.1483e-16	1.8012e-12	372	250	122
	GO:0008152	metabolic process	biological_process	3.9641e-13	5.8417e-10	1615	892	723
	GO:0044710	single-organism metabolic process	biological_process	2.0498e-12	2.2655e-09	729	440	289
	GO:0008150	biological_process	biological_process	2.0063e-10	1.774e-07	2032	1094	938
	GO:0006629	lipid metabolic process	biological_process	3.256e-09	2.3991e-06	220	135	85
	GO:0044699	single-organism process	biological_process	5.6935e-09	3.5958e-06	1151	652	499
	GO:0005976	polysaccharide metabolic process	biological_process	1.2526e-08	6.922e-06	100	55	45
	GO:0044264	cellular polysaccharide metabolic process	biological_process	1.4011e-07	6.8827e-05	91	50	41
	GO:0044262	cellular carbohydrate metabolic process	biological_process	1.7397e-07	7.691e-05	103	57	46
	GO:0005975	carbohydrate metabolic process	biological_process	2.5375e-07	9.3485e-05	233	113	120
	GO:0034637	cellular carbohydrate biosynthetic process	biological_process	1.5661e-06	0.00049455	87	50	37
	GO:0000271	polysaccharide biosynthetic process	biological_process	3.0336e-06	0.00083823	82	47	35
	GO:0033692	cellular polysaccharide biosynthetic process	biological_process	4.0971e-06	0.0010655	81	46	35
	GO:0016051	carbohydrate biosynthetic process	biological_process	6.6232e-06	0.0014641	94	53	41
	GO:0045226	extracellular polysaccharide biosynthetic process	biological_process	1.493e-05	0.0028697	23	12	11
	GO:0046379	extracellular polysaccharide metabolic process	biological_process	1.493e-05	0.0028697	23	12	11
	GO:0008610	lipid biosynthetic process	biological_process	2.025e-05	0.0031973	127	84	43
	GO:0008202	steroid metabolic process	biological_process	4.1127e-05	0.0058653	34	20	14
	GO:0044723	single-organism carbohydrate metabolic process	biological_process	4.8902e-05	0.0067561	141	81	60
	GO:0006694	steroid biosynthetic process	biological_process	8.7245e-05	0.01102	32	20	12
	GO:0044711	single-organism biosynthetic process	biological_process	0.00010425	0.012802	245	150	95
	GO:0045454	cell redox homeostasis	biological_process	0.00017137	0.018703	35	21	14
	GO:0010556	regulation of macromolecule biosynthetic process	biological_process	0.00025924	0.024915	261	161	100
	GO:0031326	regulation of cellular biosynthetic process	biological_process	0.00025924	0.024915	261	161	100
	GO:0009889	regulation of biosynthetic process	biological_process	0.00027934	0.025729	261	161	100
	GO:0019725	cellular homeostasis	biological_process	0.00030238	0.027282	41	24	17
	GO:0006801	superoxide metabolic process	biological_process	0.00032618	0.027554	8	3	5
	GO:0051171	regulation of nitrogen compound metabolic process	biological_process	0.00033504	0.027554	261	161	100
	GO:0044255	cellular lipid metabolic process	biological_process	0.00033886	0.027554	135	92	43
	GO:2000112	regulation of cellular macromolecule biosynthetic process	biological_process	0.0003427	0.027554	259	159	100
	GO:0006597	spermine biosynthetic process	biological_process	0.00034902	0.027554	6	6	0
	GO:0008215	spermine metabolic process	biological_process	0.00034902	0.027554	6	6	0
	GO:0009628	response to abiotic stimulus	biological_process	0.00036301	0.02767	11	5	6
	GO:0019222	regulation of metabolic process	biological_process	0.00046092	0.033962	289	170	119
	GO:0080090	regulation of primary metabolic process	biological_process	0.00053508	0.038152	269	167	102
	GO:0010468	regulation of gene expression	biological_process	0.00060067	0.039412	261	157	104
	GO:0031323	regulation of cellular metabolic process	biological_process	0.0006044	0.039412	271	167	104
	GO:0060255	regulation of macromolecule metabolic process	biological_process	0.0006062	0.039412	271	166	105
	GO:0019219	regulation of nucleobase-containing compound metabolic process	biological_process	0.00062036	0.039748	256	159	97
	GO:0051252	regulation of RNA metabolic process	biological_process	0.00073924	0.04477	252	155	97
	GO:2001141	regulation of RNA biosynthetic process	biological_process	0.00073924	0.04477	252	155	97
	GO:0019682	glyceraldehyde-3-phosphate metabolic process	biological_process	0.00079926	0.04746	17	12	5
	GO:0009058	biosynthetic process	biological_process	0.0008068	0.04746	675	402	273
	GO:0072593	reactive oxygen species metabolic process	biological_process	0.00081586	0.04746	8	3	5
	GO:0006073	cellular glucan metabolic process	biological_process	0.00083938	0.047575	24	7	17
	GO:0044042	glucan metabolic process	biological_process	0.00083938	0.047575	24	7	17
	GO:1990204	oxidoreductase complex	cellular_component	1.1512e-06	0.0003915	23	13	10
	GO:0042651	thylakoid membrane	cellular_component	5.649e-06	0.0013149	18	7	11
	GO:0009579	thylakoid	cellular_component	1.8377e-05	0.0030352	39	21	18
	GO:0044436	thylakoid part	cellular_component	1.8377e-05	0.0030352	39	21	18
	GO:0034357	photosynthetic membrane	cellular_component	1.8536e-05	0.0030352	35	18	17
	GO:0009654	photosystem II oxygen evolving complex	cellular_component	3.5893e-05	0.0052894	13	7	6
	GO:0009521	photosystem	cellular_component	5.9481e-05	0.0079686	31	18	13
	GO:0009341	beta-galactosidase complex	cellular_component	0.00012711	0.015188	10	2	8
	GO:0016020	membrane	cellular_component	0.00022593	0.023368	621	324	297
	GO:0009523	photosystem II	cellular_component	0.00055141	0.038152	24	13	11
	GO:0016491	oxidoreductase activity	molecular_function	1.2439e-17	5.4994e-14	402	261	141
	GO:0016209	antioxidant activity	molecular_function	2.3338e-07	9.3485e-05	48	29	19
	GO:0020037	heme binding	molecular_function	2.0891e-06	0.00061574	91	68	23
	GO:0046906	tetrapyrrole binding	molecular_function	5.6511e-06	0.0013149	93	68	25
	GO:0008831	dTDP-4-dehydrorhamnose reductase activity	molecular_function	1.0557e-05	0.0022226	23	12	11
	GO:0016705	oxidoreductase activity, acting on paired donors, with incorporation or reduction of molecular oxygen	molecular_function	1.6583e-05	0.0030352	103	79	24
	GO:0050662	coenzyme binding	molecular_function	3.1072e-05	0.0047368	101	66	35
	GO:0048037	cofactor binding	molecular_function	7.8654e-05	0.010227	122	81	41
	GO:0003854	3-beta-hydroxy-delta5-steroid dehydrogenase activity	molecular_function	0.00017345	0.018703	30	19	11
	GO:0016229	steroid dehydrogenase activity	molecular_function	0.00017345	0.018703	30	19	11
	GO:0033764	steroid dehydrogenase activity, acting on the CH-OH group of donors, NAD or NADP as acceptor	molecular_function	0.00017345	0.018703	30	19	11
	GO:0016614	oxidoreductase activity, acting on CH-OH group of donors	molecular_function	0.00022729	0.023368	78	47	31
	GO:0009055	electron carrier activity	molecular_function	0.00025655	0.024915	51	22	29
	GO:0003824	catalytic activity	molecular_function	0.00027521	0.025729	1483	805	678
	GO:0004455	ketol-acid reductoisomerase activity	molecular_function	0.00034514	0.027554	13	6	7
	GO:0016597	amino acid binding	molecular_function	0.00035661	0.027659	16	9	7
	GO:0016616	oxidoreductase activity, acting on the CH-OH group of donors, NAD or NADP as acceptor	molecular_function	0.00045183	0.033856	72	44	28
	GO:0005506	iron ion binding	molecular_function	0.00053358	0.038152	71	56	15
	GO:0004565	beta-galactosidase activity	molecular_function	0.00056093	0.038152	10	2	8
	GO:0015925	galactosidase activity	molecular_function	0.00056093	0.038152	10	2	8
	GO:0031406	carboxylic acid binding	molecular_function	0.00067803	0.04222	16	9	7
	GO:0043177	organic acid binding	molecular_function	0.00067803	0.04222	16	9	7
