# Supplementary material for: Transcriptional and physiological analyses of short-term Iron deficiency response in apple seedlings provide insight into the regulation involved in photosynthesis
Source: BMC Genomics. 2018 Jun 15;19:461. doi: 10.1186/s12864-018-4846-z (PMC6003109; doi:10.1186/s12864-018-4846-z)
Supplement: Supplementary file 3 — Table S2. Gene information in subclusters. (XLSX 50 kb) [file 12864_2018_4846_MOESM3_ESM.xlsx]

## Sheet: Sheet3
Table S2 Gene information in subclusters
	Gene_id	T1 log2(fpkm+1)	T2 log2(fpkm+1)	T3 log2(fpkm+1)	KEGG AnnotInfo	Gene_name	Gene_description
subcluster 1	103402429	-0.583216	0.0257454	0.557471	cytochrome P450 98A2; K09754 coumaroylquinate(coumaroylshikimate) 3'-monooxygenase [EC:1.14.13.36]	LOC103402429	cytochrome P450 98A2
	103404791	-0.707528	0.105277	0.602251	peroxidase 3-like; K00430 peroxidase [EC:1.11.1.7]	LOC103404791	peroxidase 3-like
	103406543	-0.614356	-0.354474	0.968829	cytochrome P450 CYP82D47-like	LOC103406543	cytochrome P450 CYP82D47-like
	103406751	-0.885912	0.496301	0.389612	E3 ubiquitin-protein ligase ATL4-like; K10663 E3 ubiquitin-protein ligase ATL4 [EC:6.3.2.19]	LOC103406751	E3 ubiquitin-protein ligase ATL4-like
	103407057	-2.16987	0.263408	1.90646	cytochrome P450 CYP736A12-like	LOC103407057	cytochrome P450 CYP736A12-like
	103407104	-0.656459	0.197689	0.45877	uncharacterized LOC103407104	LOC103407104	uncharacterized LOC103407104, transcript variant X1
	103407690	-0.380475	-0.141093	0.521567	26S protease regulatory subunit 6B homolog; K03063 26S proteasome regulatory subunit T3	LOC103407690	26S protease regulatory subunit 6B homolog
	103408815	-1.19924	0.0214932	1.17775	oxygen-evolving enhancer protein 3-2, chloroplastic-like; K08901 photosystem II oxygen-evolving enhancer protein 3	LOC103408815	oxygen-evolving enhancer protein 3-2, chloroplastic-like
	103411469	-0.8131	0.0594269	0.753673	U-box domain-containing protein 4-like	LOC103411469	U-box domain-containing protein 4-like
	103413478	-0.389361	0.0173353	0.372026	probable GPI-anchored adhesin-like protein PGA55	LOC103413478	probable GPI-anchored adhesin-like protein PGA55
	103413660	-0.525678	-0.249077	0.774755	cytochrome P450 71A1-like	LOC103413660	cytochrome P450 71A1-like
	103413891	-0.688884	0.32299	0.365894	photosystem I reaction center subunit III, chloroplastic-like; K02694 photosystem I subunit III	LOC103413891	photosystem I reaction center subunit III, chloroplastic-like
	103414284	-0.654186	0.220149	0.434037	pentatricopeptide repeat-containing protein At1g26460, mitochondrial-like	LOC103414284	pentatricopeptide repeat-containing protein At1g26460, mitochondrial-like, transcript variant X1
	103415397	-1.11154	-0.169055	1.28059	cytochrome b5 isoform A-like	LOC103415397	cytochrome b5 isoform A-like
	103416861	-0.550797	-0.0749651	0.625762	F-box protein CPR30-like	LOC103416861	F-box protein CPR30-like, transcript variant X1
	103417167	-0.419337	-0.0668889	0.486226	peroxidase 3-like; K00430 peroxidase [EC:1.11.1.7]	LOC103417167	peroxidase 3-like
	103418465	-0.975219	0.579459	0.39576	protein FLC EXPRESSOR	LOC103418465	protein FLC EXPRESSOR
	103420312	-0.698464	-0.467129	1.16559	photosystem II core complex proteins psbY, chloroplastic-like; K02723 photosystem II PsbY protein	LOC103420312	photosystem II core complex proteins psbY, chloroplastic-like
	103420642	-0.749359	0.320366	0.428993	CYP707A; abscisic acid 8'-hydroxylase 2	LOC103420642	abscisic acid 8'-hydroxylase 2
	103421705	-1.07963	0.225476	0.854154	U-box domain-containing protein 3-like	LOC103421705	U-box domain-containing protein 3-like
	103422998	-0.571085	-0.371773	0.942859	cytochrome P450 CYP736A12-like	LOC103422998	cytochrome P450 CYP736A12-like
	103423489	-0.666352	0.269194	0.397158	photosystem I reaction center subunit III, chloroplastic-like; K02694 photosystem I subunit III	LOC103423489	photosystem I reaction center subunit III, chloroplastic-like
	103425389	-0.956911	0.0168429	0.940068	cytochrome P450 98A2-like; K09754 coumaroylquinate(coumaroylshikimate) 3'-monooxygenase [EC:1.14.13.36]	LOC103425389	cytochrome P450 98A2-like
	103425509	-0.789322	0.0469237	0.742398	photosystem II core complex proteins psbY, chloroplastic-like; K02723 photosystem II PsbY protein	LOC103425509	photosystem II core complex proteins psbY, chloroplastic-like
	103425515	-0.877348	0.371048	0.506299	regulator of G-protein signaling 1-like	LOC103425515	regulator of G-protein signaling 1-like
	103426279	-0.36805	-0.136679	0.504729	uncharacterized protein ycf45	LOC103426279	uncharacterized protein ycf45
	103428002	-0.942894	0.157779	0.785115	cytochrome P450 94A1-like; K13407 fatty acid omega-hydroxylase [EC:1.14.-.-]	LOC103428002	cytochrome P450 94A1-like
	103428276	-0.705516	-0.0245073	0.730023	cytochrome P450 71A3-like	LOC103428276	cytochrome P450 71A3-like
	103428490	-1.44092	0.214879	1.22604	cytochrome P450 CYP736A12-like	LOC103428490	cytochrome P450 CYP736A12-like
	103428491	-0.997844	-0.310737	1.30858	cytochrome P450 CYP736A12-like	LOC103428491	cytochrome P450 CYP736A12-like
	103428768	-1.37109	0.566831	0.804262	uncharacterized LOC103428804	LOC103428768	uncharacterized LOC103428768
	103429195	-0.518916	-0.221871	0.740787	U-box domain-containing protein 3-like	LOC103429195	U-box domain-containing protein 3-like
	103429895	-1.0935	0.164157	0.92934	(R)-mandelonitrile lyase 2-like; K08248 mandelonitrile lyase [EC:4.1.2.10]	LOC103429895	(R)-mandelonitrile lyase 2-like
	103430668	-1.66142	0.87202	0.7894	cytochrome P450 71B26-like	LOC103430668	cytochrome P450 71B26-like
	103430669	-0.46947	-0.14833	0.617801	photosystem II core complex proteins psbY, chloroplastic-like; K02723 photosystem II PsbY protein	LOC103430669	photosystem II core complex proteins psbY, chloroplastic-like
	103431210	-0.610903	-0.0711427	0.682046	probable 2-aminoethanethiol dioxygenase; K10712 cysteamine dioxygenase [EC:1.13.11.19]	LOC103431210	probable 2-aminoethanethiol dioxygenase
	103431803	-0.889449	-0.206272	1.09572	cytochrome P450 98A2-like; K09754 coumaroylquinate(coumaroylshikimate) 3'-monooxygenase [EC:1.14.13.36]	LOC103431803	cytochrome P450 98A2-like
	103432823	-0.460115	-0.205937	0.666052	cytochrome P450 90A1; K09588 cytochrome P450, family 90, subfamily A, polypeptide 1 [EC:1.14.-.-]	LOC103432823	cytochrome P450 90A1
	103433997	-0.633218	0.235339	0.397879	GID1a; gibberellin receptor GID1C-like; K14493 gibberellin receptor GID1 [EC:3.-.-.-]	LOC103433997	gibberellin receptor GID1C-like
	103435868	-0.894522	0.388321	0.506201	cytochrome P450 82C4-like	LOC103435868	cytochrome P450 82C4-like
	103437428	-0.937315	0.542344	0.394971	cytochrome P450 78A9-like	LOC103437428	cytochrome P450 78A9-like
	103437680	-0.865557	-0.15257	1.01813	cytochrome P450 71A3-like	LOC103437680	cytochrome P450 71A3-like
	103437824	-0.974202	0.532657	0.441545	geranylgeranyl diphosphate reductase, chloroplastic; K10960 geranylgeranyl reductase [EC:1.3.1.83]	LOC103437824	geranylgeranyl diphosphate reductase, chloroplastic
	103438216	-0.639361	-0.204272	0.843633	cytochrome P450 CYP736A12-like	LOC103438216	cytochrome P450 CYP736A12-like
	103438245	-0.481713	-0.35798	0.839693	peroxidase 4-like; K00430 peroxidase [EC:1.11.1.7]	LOC103438245	peroxidase 4-like
	103440557	-0.569357	-0.146479	0.715836	peroxidase 18; K00430 peroxidase [EC:1.11.1.7]	LOC103440557	peroxidase 18
	103441496	-0.853664	0.142494	0.71117	cytochrome P450 CYP82D47-like	LOC103441496	cytochrome P450 CYP82D47-like
	103441523	-0.997107	-0.455165	1.45227	cytochrome P450 CYP82D47-like	LOC103441523	cytochrome P450 CYP82D47-like
	103442020	-1.20237	0.584023	0.61835	cytochrome P450 82A3-like	LOC103442020	cytochrome P450 82A3-like
	103442442	-1.75529	0.51953	1.23576	cytochrome P450 85A; K12640 brassinosteroid-6-oxidase 2 [EC:1.14.-.-]	LOC103442442	cytochrome P450 85A
	103442651	-1.25101	-0.0684439	1.31946	cytochrome P450 82A3-like; K00517 [EC:1.14.-.-]	-	-
	103443435	-1.95731	0.934758	1.02255	cytochrome P450 71A3-like	LOC103443435	cytochrome P450 71A3-like
	103447995	-0.730396	0.0190037	0.711392	beta-amyrin 28-oxidase-like	LOC103447995	beta-amyrin 28-oxidase-like, transcript variant X1
	103448502	-1.00846	0.0357849	0.972672	cytochrome P450 CYP736A12-like	LOC103448502	cytochrome P450 CYP736A12-like
	103449927	-0.7067	-0.067004	0.773704	cytochrome P450 71A1-like	LOC103449927	cytochrome P450 71A1-like
	103450488	-0.864035	0.249876	0.614159	cytochrome P450 82A4-like	LOC103450488	cytochrome P450 82A4-like
	103450490	-1.53122	0.116402	1.41482	cytochrome P450 82A3-like; K00517 [EC:1.14.-.-]	LOC103450490	cytochrome P450 82A3-like
	103450491	-1.25389	0.120373	1.13352	cytochrome P450 CYP82D47-like	LOC103450491	cytochrome P450 CYP82D47-like
	103450582	-1.52832	0.307113	1.22121	cytochrome P450 82A3-like; K00517 [EC:1.14.-.-]	-	-
	103451859	-0.826108	0.453104	0.373004	ubiquinone biosynthesis monooxygenase COQ6; K06126 ubiquinone biosynthesis monooxygenase Coq6 [EC:1.14.13.-]	LOC103451859	ubiquinone biosynthesis monooxygenase COQ6, transcript variant X2
	103454593	-2.00506	1.13499	0.87007	26S proteasome non-ATPase regulatory subunit 6-like; K03037 26S proteasome regulatory subunit N7	-	-
	103455413	-1.39712	0.179092	1.21803	flavonoid 3'-monooxygenase-like; K05280 flavonoid 3'-monooxygenase [EC:1.14.13.21]	LOC103455413	flavonoid 3'-monooxygenase-like
	103456262	-1.26378	0.645768	0.618011	interleukin-1 receptor-associated kinase-like 2	LOC103456262	interleukin-1 receptor-associated kinase-like 2
	Novel00988	-0.738294	-0.130578	0.868871	cytochrome P450 CYP82D47-like	--	PREDICTED: cytochrome P450 CYP82D47-like [Pyrus x bretschneideri]
subcluster 2	103400503	1.6223	-0.605649	-1.01665	tankyrase-1-like	LOC103400503	tankyrase-1-like
	103403106	2.02624	-0.561924	-1.46432	RING-H2 finger protein ATL3-like	LOC103403106	RING-H2 finger protein ATL3-like
	103405277	2.52982	-1.04021	-1.48961	wall-associated receptor kinase-like 8	LOC103405277	wall-associated receptor kinase-like 8
	103407115	1.45802	-1.36748	-0.0905432	delta(8)-fatty-acid desaturase-like; K13076 delta8-fatty-acid desaturase [EC:1.14.19.4]	LOC103407115	delta(8)-fatty-acid desaturase-like
	103409417	2.33341	-1.55813	-0.775272	abscisic acid 8'-hydroxylase 1-like	LOC103409417	abscisic acid 8'-hydroxylase 1-like
	103409766	1.38712	-0.833462	-0.553653	chaperone protein ClpB1; K03695 ATP-dependent Clp protease ATP-binding subunit ClpB	LOC103409766	chaperone protein ClpB1
	103409777	1.68727	-1.82496	0.137684	cytochrome P450 CYP736A12-like	LOC103409777	cytochrome P450 CYP736A12-like, transcript variant X1
	103411701	2.77454	-1.10734	-1.6672	peroxidase N1-like; K00430 peroxidase [EC:1.11.1.7]	-	-
	103413894	1.48931	-0.448373	-1.04094	beta-amyrin 28-oxidase-like	LOC103413894	beta-amyrin 28-oxidase-like
	103413895	1.72554	-0.375165	-1.35037	beta-amyrin 28-oxidase-like	LOC103413895	beta-amyrin 28-oxidase-like
	103416234	2.21058	-1.43028	-0.780296	receptor-like serine/threonine-protein kinase SD1-6; K01183 chitinase [EC:3.2.1.14]	-	-
	103416985	2.36002	-1.57063	-0.789383	probable mitochondrial chaperone BCS1-B; K08900 mitochondrial chaperone BCS1	LOC103416985	probable mitochondrial chaperone BCS1-B
	103417903	2.31925	-0.799396	-1.51985	cellulose synthase-like protein D3	LOC103417903	cellulose synthase-like protein D3
	103419096	1.72795	-0.689573	-1.03837	chlorophyllase-1-like; K08099 chlorophyllase [EC:3.1.1.14]	LOC103419096	chlorophyllase-1-like
	103420059	2.44697	-1.27673	-1.17024	squalene monooxygenase-like; K00511 squalene monooxygenase [EC:1.14.13.132]	LOC103420059	squalene monooxygenase-like
	103420510	3.22717	-1.66101	-1.56617	squalene monooxygenase-like; K00511 squalene monooxygenase [EC:1.14.13.132]	LOC103420510	squalene monooxygenase-like
	103427133	1.51283	-0.584685	-0.928145	vacuolar protein sorting-associated protein 24 homolog 1-like; K12193 charged multivesicular body protein 3	LOC103427133	vacuolar protein sorting-associated protein 24 homolog 1-like
	103428158	2.71386	-1.29503	-1.41883	abscisic acid 8'-hydroxylase 1-like	LOC103428158	uncharacterized LOC103428158
	103428639	1.86676	-1.04132	-0.825442	allene oxide synthase, chloroplastic-like; K01723 hydroperoxide dehydratase [EC:4.2.1.92]	LOC103428639	allene oxide synthase, chloroplastic-like
	103429033	1.68466	-1.19884	-0.485827	mitochondrial chaperone BCS1-like	LOC103429033	mitochondrial chaperone BCS1-like
	103434714	1.8586	-0.876988	-0.981608	cytochrome P450 94C1-like	LOC103434714	cytochrome P450 94C1-like
	103437984	2.04223	-1.92059	-0.121636	cytochrome P450 CYP736A12-like	LOC103437984	cytochrome P450 CYP736A12-like
	103438574	3.96151	-2.19128	-1.77023	squalene monooxygenase-like; K00511 squalene monooxygenase [EC:1.14.13.132]	LOC103438574	squalene monooxygenase-like
	103440454	1.60994	-0.609279	-1.00067	allene oxide synthase, chloroplastic-like; K01723 hydroperoxide dehydratase [EC:4.2.1.92]	LOC103440454	allene oxide synthase, chloroplastic-like
	103440457	1.74604	-0.761706	-0.984335	allene oxide synthase, chloroplastic-like; K01723 hydroperoxide dehydratase [EC:4.2.1.92]	LOC103440457	allene oxide synthase, chloroplastic-like
	103441409	1.85953	-1.16041	-0.699124	squalene monooxygenase-like; K00511 squalene monooxygenase [EC:1.14.13.132]	LOC103441409	squalene monooxygenase-like
	103441899	2.76082	-1.26419	-1.49663	peroxidase N1-like; K00430 peroxidase [EC:1.11.1.7]	LOC103441899	peroxidase N1-like
	103442314	1.53471	-1.01569	-0.51902	mitochondrial chaperone BCS1-like	LOC103442314	mitochondrial chaperone BCS1-like
	103443453	1.32933	-1.15027	-0.179059	bromodomain-containing protein 4B-like	LOC103443453	bromodomain-containing protein 4B-like
	103444067	1.8681	-1.41354	-0.454555	peroxidase P7-like; K00430 peroxidase [EC:1.11.1.7]	LOC103444067	peroxidase P7-like
	103444865	1.91073	-0.747077	-1.16365	abscisic acid 8'-hydroxylase 1	LOC103444865	abscisic acid 8'-hydroxylase 1
	103445375	1.86808	-2.03347	0.165392	cytochrome P450 82G1-like; K17961 cytochrome P450, family 82, subfamily G, polypeptide 1 [EC:1.14.-.-]	LOC103445375	cytochrome P450 82G1-like
	103450410	1.88129	-0.810246	-1.07104	abhydrolase domain-containing protein 4	LOC103450410	abhydrolase domain-containing protein 4
	103450693	1.37687	-1.30926	-0.0676107	ferritin-4, chloroplastic-like; K00522 ferritin heavy chain [EC:1.16.3.2]	LOC103450693	ferritin-4, chloroplastic-like
	103452110	1.35306	-0.85727	-0.495787	geraniol 8-hydroxylase-like	LOC103452110	geraniol 8-hydroxylase-like
	Novel01733	1.81918	-1.39082	-0.428358	cytochrome P450 CYP736A12-like	--	PREDICTED: cytochrome P450 CYP736A12-like [Malus domestica]
subcluster 3	103422713	1.12355	-2.31321	1.18966	cytochrome P450 71A26-like	LOC103422713	cytochrome P450 71A26-like
	103435394	1.59237	-3.14474	1.55237	ultraviolet-B receptor UVR8	LOC103435394	ultraviolet-B receptor UVR8, transcript variant X2
	103435869	2.82116	-4.23024	1.40908	cytochrome P450 82G1-like; K17961 cytochrome P450, family 82, subfamily G, polypeptide 1 [EC:1.14.-.-]	LOC103435869	cytochrome P450 82G1-like
	103445440	1.41443	-3.61172	2.19729	photosystem I reaction center subunit IV B, chloroplastic-like; K02693 photosystem I subunit IV	LOC103445440	photosystem I reaction center subunit IV B, chloroplastic-like
subcluster 4	103401220	-0.972252	0.919446	0.0528063	psbP domain-containing protein 2, chloroplastic	LOC103401220	psbP domain-containing protein 2, chloroplastic
	103402329	-1.95829	1.47325	0.485041	probable pectate lyase 8; K01728 pectate lyase [EC:4.2.2.2]	LOC103402329	probable pectate lyase 8
	103402451	-2.54244	1.86561	0.676831	photosystem I reaction center subunit N, chloroplastic; K02701 photosystem I subunit PsaN	LOC103402451	photosystem I reaction center subunit N, chloroplastic
	103402834	-0.37962	0.76597	-0.38635	K(+) efflux antiporter 2, chloroplastic	LOC103402834	K(+) efflux antiporter 2, chloroplastic
	103402931	-0.911137	0.718316	0.192821	cyclin-dependent kinase inhibitor 7-like	LOC103402931	cyclin-dependent kinase inhibitor 7-like
	103403912	-0.83762	0.623744	0.213876	ABC transporter C family member 3-like	LOC103403912	ABC transporter C family member 3-like
	103406725	-1.17454	0.855222	0.319322	sphinganine C(4)-monooxygenase 1-like; K04713 sphinganine C4-monooxygenase [EC:1.14.13.169]	LOC103406725	sphinganine C(4)-monooxygenase 1-like
	103407066	-0.894178	1.26249	-0.368314	peroxidase A2-like; K00430 peroxidase [EC:1.11.1.7]	LOC103407066	peroxidase A2-like
	103407551	-0.0470816	0.985924	-0.938843	peroxidase A2-like; K00430 peroxidase [EC:1.11.1.7]	LOC103407551	peroxidase A2-like
	103407948	-0.899166	0.937752	-0.0385867	psbP domain-containing protein 6, chloroplastic-like	LOC103407948	psbP domain-containing protein 6, chloroplastic-like
	103408079	-0.964831	1.24042	-0.275591	uncharacterized LOC103408079	LOC103408079	uncharacterized LOC103408079, transcript variant X1
	103408778	-1.08859	1.05012	0.0384645	peroxidase 42-like; K00430 peroxidase [EC:1.11.1.7]	LOC103408778	peroxidase 42-like
	103409030	-0.678328	0.576832	0.101496	metacaspase-4-like	LOC103409030	metacaspase-4-like
	103414957	-0.709242	1.13889	-0.429645	33 kDa ribonucleoprotein, chloroplastic-like; K11294 nucleolin	LOC103414957	33 kDa ribonucleoprotein, chloroplastic-like
	103415213	-0.601348	0.752413	-0.151066	uncharacterized LOC103415213	LOC103415213	uncharacterized LOC103415213
	103415278	-1.02935	1.00918	0.0201676	geranylgeranyl diphosphate reductase, chloroplastic-like; K10960 geranylgeranyl reductase [EC:1.3.1.83]	LOC103415278	geranylgeranyl diphosphate reductase, chloroplastic-like
	103415402	-0.348192	0.698398	-0.350206	protein EARLY FLOWERING 3-like; K12125 protein EARLY FLOWERING 3	LOC103415402	protein EARLY FLOWERING 3-like
	103415572	-0.430826	1.29961	-0.868788	peroxidase A2-like; K00430 peroxidase [EC:1.11.1.7]	LOC103415572	peroxidase A2-like
	103415982	-0.526616	0.790274	-0.263659	uncharacterized LOC103415982; K09955 hypothetical protein	LOC103415982	uncharacterized LOC103415982
	103416125	-0.356793	0.792583	-0.43579	psbP domain-containing protein 5, chloroplastic-like	LOC103416125	psbP domain-containing protein 5, chloroplastic-like
	103416572	-0.650491	1.3241	-0.673609	geraniol 8-hydroxylase-like	-	-
	103416681	-0.185318	1.18865	-1.00333	geraniol 8-hydroxylase-like	LOC103416681	geraniol 8-hydroxylase-like
	103418398	-1.0921	0.887593	0.204506	cytochrome P450 704C1-like	LOC103418398	cytochrome P450 704C1-like
	103418399	-1.10148	1.29287	-0.19139	cytochrome P450 704C1-like	LOC103418399	cytochrome P450 704C1-like
	103418662	-1.34684	1.28318	0.0636634	peroxidase 15-like; K00430 peroxidase [EC:1.11.1.7]	LOC103418662	peroxidase 15-like
	103419007	-1.11803	1.17226	-0.0542301	psbQ-like protein 2, chloroplastic; K08901 photosystem II oxygen-evolving enhancer protein 3	LOC103419007	psbQ-like protein 2, chloroplastic
	103419579	-0.770451	0.720002	0.0504485	uncharacterized LOC103419579; K01772 ferrochelatase [EC:4.99.1.1]	LOC103419579	uncharacterized LOC103419579
	103420166	-0.800855	0.593171	0.207685	ent-kaurenoic acid oxidase 2-like; K04123 ent-kaurenoic acid hydroxylase [EC:1.14.13.79]	LOC103420166	ent-kaurenoic acid oxidase 2-like
	103420616	-1.24983	1.19081	0.0590201	protein ECERIFERUM 1-like; K15404 aldehyde decarbonylase [EC:4.1.99.5]	LOC103420616	protein ECERIFERUM 1-like
	103420661	-0.876067	0.682099	0.193967	ATP-dependent zinc metalloprotease FTSH 10, mitochondrial-like; K08956 AFG3 family protein [EC:3.4.24.-]	LOC103420661	ATP-dependent zinc metalloprotease FTSH 10, mitochondrial-like
	103423928	-0.75658	0.831503	-0.0749225	dihydrolipoyl dehydrogenase, mitochondrial; K00382 dihydrolipoamide dehydrogenase [EC:1.8.1.4]	LOC103423928	dihydrolipoyl dehydrogenase, mitochondrial
	103424468	-0.114382	1.24734	-1.13296	cytochrome P450 71A1-like	LOC103424468	cytochrome P450 71A1-like
	103424508	-0.727566	0.787819	-0.0602524	iron-sulfur cluster assembly protein 1-like	LOC103424508	iron-sulfur cluster assembly protein 1-like
	103424544	-0.961436	0.647051	0.314384	geranylgeranyl diphosphate reductase, chloroplastic-like; K10960 geranylgeranyl reductase [EC:1.3.1.83]	LOC103424544	geranylgeranyl diphosphate reductase, chloroplastic-like
	103424929	-0.922821	1.30965	-0.386827	cytochrome P450 734A1-like; K15639 PHYB activation tagged suppressor 1 [EC:1.14.-.-]	LOC103424929	cytochrome P450 734A1-like
	103425518	-0.89393	1.02871	-0.134784	uncharacterized abhydrolase domain-containing protein DDB_G0269086-like	LOC103425518	uncharacterized abhydrolase domain-containing protein DDB_G0269086-like, transcript variant X1
	103425528	-0.324123	1.34985	-1.02573	geraniol 8-hydroxylase-like	LOC103425528	geraniol 8-hydroxylase-like
	103425588	-1.14103	0.913273	0.227754	NADH dehydrogenase [ubiquinone] flavoprotein 1, mitochondrial; K03942 NADH dehydrogenase (ubiquinone) flavoprotein 1 [EC:1.6.5.3 1.6.99.3]	-	-
	103426929	-0.65628	0.759097	-0.102817	magnesium-chelatase subunit ChlD, chloroplastic; K03404 magnesium chelatase subunit D [EC:6.6.1.1]	LOC103426929	magnesium-chelatase subunit ChlD, chloroplastic
	103427023	-0.688666	0.910625	-0.221959	ATP-dependent zinc metalloprotease FTSH 9, chloroplastic/mitochondrial-like; K03798 cell division protease FtsH [EC:3.4.24.-]	LOC103427023	ATP-dependent zinc metalloprotease FTSH 9, chloroplastic/mitochondrial-like
	103427486	-0.836263	1.38181	-0.545544	ferritin-3, chloroplastic-like; K00522 ferritin heavy chain [EC:1.16.3.2]	LOC103427486	ferritin-3, chloroplastic-like
	103427487	-0.598761	0.983553	-0.384793	ferritin-3, chloroplastic-like; K00522 ferritin heavy chain [EC:1.16.3.2]	LOC103427487	ferritin-3, chloroplastic-like
	103427772	-1.00401	0.937197	0.0668167	protein LUTEIN DEFICIENT 5, chloroplastic-like; K15747 beta-ring hydroxylase [EC:1.14.-.-]	LOC103427772	protein LUTEIN DEFICIENT 5, chloroplastic-like
	103429026	-0.358643	0.666888	-0.308244	GPI ethanolamine phosphate transferase 1; K05285 phosphatidylinositol glycan, class N [EC:2.7.-.-]	LOC103429026	GPI ethanolamine phosphate transferase 1-like
	103429668	-0.870333	0.983583	-0.11325	thiamine thiazole synthase, chloroplastic; K03146 thiamine thiazole synthase	LOC103429668	thiamine thiazole synthase, chloroplastic
	103429923	-1.22554	0.816003	0.409542	geraniol 8-hydroxylase-like	LOC103429923	geraniol 8-hydroxylase-like
	103432877	-0.785108	1.07212	-0.287009	uncharacterized LOC103432877	LOC103432877	uncharacterized LOC103432877
	103433156	-1.11946	1.03335	0.086108	sterol 14-demethylase-like; K05917 sterol 14-demethylase [EC:1.14.13.70]	LOC103433156	sterol 14-demethylase-like
	103434144	-0.608757	0.785397	-0.17664	uncharacterized LOC103434144	LOC103434144	uncharacterized LOC103434144
	103434505	-0.908317	1.26442	-0.356106	psbP-like protein 2, chloroplastic; K02717 photosystem II oxygen-evolving enhancer protein 2	LOC103434505	psbP-like protein 2, chloroplastic, transcript variant X2
	103434622	-0.905362	1.13757	-0.232204	psbP-like protein 1, chloroplastic; K02717 photosystem II oxygen-evolving enhancer protein 2	LOC103434622	psbP-like protein 1, chloroplastic, transcript variant X3
	103434672	-0.890215	1.13115	-0.24093	psbP-like protein 2, chloroplastic; K02717 photosystem II oxygen-evolving enhancer protein 2	LOC103434672	psbP-like protein 2, chloroplastic, transcript variant X1
	103435639	-0.963244	0.859711	0.103532	photosystem I reaction center subunit psaK, chloroplastic-like; K02698 photosystem I subunit X	LOC103435639	photosystem I reaction center subunit psaK, chloroplastic-like
	103436637	-0.106544	0.382269	-0.275725	midasin; K14572 midasin	LOC103436637	midasin
	103436925	-0.621299	0.67718	-0.0558815	ATP-dependent zinc metalloprotease FTSH 11, chloroplastic/mitochondrial; K08955 ATP-dependent metalloprotease [EC:3.4.24.-]	LOC103436925	ATP-dependent zinc metalloprotease FTSH 11, chloroplastic/mitochondrial
	103436975	-1.08342	0.800596	0.282825	zeaxanthin epoxidase, chloroplastic	LOC103436975	zeaxanthin epoxidase, chloroplastic, transcript variant X1
	103437180	-1.07206	0.832883	0.239178	premnaspirodiene oxygenase-like	LOC103437180	premnaspirodiene oxygenase-like, transcript variant X2
	103437266	-0.777475	1.20592	-0.428447	EPIDERMAL PATTERNING FACTOR-like protein 4	LOC103437266	EPIDERMAL PATTERNING FACTOR-like protein 4, transcript variant X1
	103437475	-0.817904	0.705961	0.111943	magnesium protoporphyrin IX methyltransferase, chloroplastic-like; K03428 magnesium-protoporphyrin O-methyltransferase [EC:2.1.1.11]	LOC103437475	magnesium protoporphyrin IX methyltransferase, chloroplastic-like
	103437875	-0.973278	0.725412	0.247866	flavonoid 3'-monooxygenase-like; K05280 flavonoid 3'-monooxygenase [EC:1.14.13.21]	LOC103437875	flavonoid 3'-monooxygenase-like
	103437971	-1.00677	1.27248	-0.265711	transcription factor DIVARICATA-like	LOC103437971	transcription factor DIVARICATA-like
	103438084	-0.652295	0.83184	-0.179544	zinc finger protein VAR3, chloroplastic	LOC103438084	zinc finger protein VAR3, chloroplastic, transcript variant X3
	103439079	-0.663879	1.32799	-0.664111	inositol oxygenase 1-like; K00469 inositol oxygenase [EC:1.13.99.1]	LOC103439079	inositol oxygenase 1-like
	103439868	-0.874066	0.639968	0.234098	ATP-dependent Clp protease ATP-binding subunit clpX-like, mitochondrial; K03544 ATP-dependent Clp protease ATP-binding subunit ClpX	LOC103439868	ATP-dependent Clp protease ATP-binding subunit clpX-like, mitochondrial
	103442292	-0.414404	1.06227	-0.64787	peroxidase 63-like; K00430 peroxidase [EC:1.11.1.7]	LOC103442292	peroxidase 63-like
	103442560	-0.702932	0.914409	-0.211477	cytochrome b6-f complex iron-sulfur subunit, chloroplastic-like; K02636 cytochrome b6-f complex iron-sulfur subunit [EC:1.10.9.1]	LOC103442560	cytochrome b6-f complex iron-sulfur subunit, chloroplastic-like
	103442633	-0.613127	0.780499	-0.167372	uncharacterized LOC103442633	LOC103442633	uncharacterized LOC103442633
	103443696	-0.717266	0.601671	0.115595	ATP-dependent Clp protease ATP-binding subunit clpX-like, mitochondrial; K03544 ATP-dependent Clp protease ATP-binding subunit ClpX	LOC103443696	ATP-dependent Clp protease ATP-binding subunit clpX-like, mitochondrial, transcript variant X1
	103443832	-0.232639	0.552287	-0.319648	ATP-dependent zinc metalloprotease FtsH	LOC103443832	ATP-dependent zinc metalloprotease FtsH
	103444752	-1.18362	1.08814	0.0954811	protein HOTHEAD-like	LOC103444752	protein HOTHEAD-like
	103445104	-1.14616	0.850242	0.29592	probable carboxylesterase 18	LOC103445104	probable carboxylesterase 18
	103445471	-1.04981	0.834725	0.215085	photosystem II reaction center PSB28 protein, chloroplastic-like; K08903 photosystem II 13kDa protein	LOC103445471	photosystem II reaction center PSB28 protein, chloroplastic-like
	103447832	-0.794374	0.721571	0.0728038	L-ascorbate peroxidase, cytosolic-like; K00434 L-ascorbate peroxidase [EC:1.11.1.11]	LOC103447832	L-ascorbate peroxidase, cytosolic-like
	103448177	-1.2366	0.819219	0.417378	sphinganine C(4)-monooxygenase 1-like; K04713 sphinganine C4-monooxygenase [EC:1.14.13.169]	LOC103448177	sphinganine C(4)-monooxygenase 1-like
	103448260	-2.65553	2.31556	0.339967	photosystem II 5 kDa protein, chloroplastic	LOC103448260	photosystem II 5 kDa protein, chloroplastic
	103448328	-0.784017	0.725642	0.058375	ABC transporter C family member 3-like	LOC103448328	ABC transporter C family member 3-like, transcript variant X1
	103448329	-0.803331	0.693844	0.109487	ABC transporter C family member 3-like	LOC103448329	ABC transporter C family member 3-like
	103448399	-0.626987	0.808074	-0.181087	cytochrome P450 734A1; K15639 PHYB activation tagged suppressor 1 [EC:1.14.-.-]	LOC103448399	cytochrome P450 734A1
	103448539	-1.38313	1.65264	-0.269512	psbQ-like protein 2, chloroplastic; K08901 photosystem II oxygen-evolving enhancer protein 3	LOC103448539	psbQ-like protein 2, chloroplastic
	103448581	-0.42219	1.00207	-0.579881	thiamine thiazole synthase, chloroplastic-like; K03146 thiamine thiazole synthase	LOC103448581	thiamine thiazole synthase, chloroplastic-like
	103450009	-1.08593	0.727305	0.358624	ABC transporter B family member 1; K05658 ATP-binding cassette, subfamily B (MDR/TAP), member 1 [EC:3.6.3.44]	LOC103450009	ABC transporter B family member 1
	103450840	-1.09729	0.980426	0.116869	psbP domain-containing protein 1, chloroplastic-like	LOC103450840	psbP domain-containing protein 1, chloroplastic-like, transcript variant X1
	103450925	-1.01526	1.07244	-0.0571811	psbP domain-containing protein 7, chloroplastic	LOC103450925	psbP domain-containing protein 7, chloroplastic
	103450964	-0.670757	0.717692	-0.0469351	GDSL esterase/lipase At1g54790-like	LOC103450964	GDSL esterase/lipase At1g54790-like, transcript variant X2
	103451121	-0.95222	0.935857	0.0163624	protein LUTEIN DEFICIENT 5, chloroplastic; K15747 beta-ring hydroxylase [EC:1.14.-.-]	LOC103451121	protein LUTEIN DEFICIENT 5, chloroplastic, transcript variant X2
	103451675	-0.576161	0.803446	-0.227286	cytochrome P450 86B1-like; K15402 fatty acid omega-hydroxylase [EC:1.14.-.-]	LOC103451675	cytochrome P450 86B1-like
	103451787	-0.539525	0.96381	-0.424285	probable protein S-acyltransferase 22	LOC103451787	probable protein S-acyltransferase 22
	103451800	-0.614483	0.814112	-0.199629	psbQ-like protein 1, chloroplastic; K08901 photosystem II oxygen-evolving enhancer protein 3	LOC103451800	psbQ-like protein 1, chloroplastic
	103452139	-0.819155	1.32252	-0.503366	cytochrome P450 78A5-like	LOC103452139	cytochrome P450 78A5-like
	103452390	-1.36877	1.2443	0.124473	cytochrome P450 71B36-like	LOC103452390	cytochrome P450 71B36-like
	103452498	-0.884315	0.73127	0.153046	sterol 14-demethylase-like; K05917 sterol 14-demethylase [EC:1.14.13.70]	LOC103452498	sterol 14-demethylase-like
	103453030	-0.833732	1.08271	-0.248973	squamosa promoter-binding-like protein 7	LOC103453030	squamosa promoter-binding-like protein 7
	103453144	-0.640342	0.53363	0.106712	probable RNA helicase SDE3; K18422 helicase MOV-10 [EC:3.6.4.13]	LOC103453144	probable RNA helicase SDE3
	103453222	-1.29183	1.12155	0.170277	chlorophyllase-2, chloroplastic; K08099 chlorophyllase [EC:3.1.1.14]	LOC103453222	chlorophyllase-2, chloroplastic
	103453545	-0.782709	0.640595	0.142114	uncharacterized LOC103453545	LOC103453545	uncharacterized LOC103453545
	103453744	-0.845474	1.00629	-0.160821	probable carboxylesterase 15	LOC103453744	probable carboxylesterase 15
	103454047	-0.877184	1.21472	-0.337536	uncharacterized LOC103454047	LOC103454047	uncharacterized LOC103454047
	103454874	-0.845217	0.949275	-0.104058	uncharacterized LOC103454874	LOC103454874	uncharacterized LOC103454874
	103454888	-1.0425	0.712413	0.330088	magnesium protoporphyrin IX methyltransferase, chloroplastic-like; K03428 magnesium-protoporphyrin O-methyltransferase [EC:2.1.1.11]	LOC103454888	magnesium protoporphyrin IX methyltransferase, chloroplastic-like
	103455842	-0.399527	0.737821	-0.338294	protein EARLY FLOWERING 3-like; K12125 protein EARLY FLOWERING 3	LOC103455842	protein EARLY FLOWERING 3
	103455928	-1.29947	1.00644	0.293033	cytochrome P450 81D11-like	LOC103455928	cytochrome P450 81D11-like
subcluster 5	103401823	1.06318	-0.241049	-0.822135	extradiol ring-cleavage dioxygenase-like; K15777 4,5-DOPA dioxygenase extradiol [EC:1.13.11.-]	LOC103401823	extradiol ring-cleavage dioxygenase-like
	103401987	0.339095	-0.050639	-0.288456	probable ubiquitin-like-specific protease 2B; K08596 sentrin-specific protease 7 [EC:3.4.22.68]	LOC103401987	probable ubiquitin-like-specific protease 2B, transcript variant X1
	103403255	0.537887	-0.289093	-0.248793	uncharacterized LOC103403255; K15639 PHYB activation tagged suppressor 1 [EC:1.14.-.-]	LOC103403255	uncharacterized LOC103403255
	103404368	1.22778	-0.0703485	-1.15743	peroxidase 63-like; K00430 peroxidase [EC:1.11.1.7]	LOC103404368	peroxidase 63-like
	103404495	0.305245	0.178151	-0.483396	chaperone protein ClpB3, chloroplastic; K03695 ATP-dependent Clp protease ATP-binding subunit ClpB	LOC103404495	chaperone protein ClpB3, chloroplastic
	103404683	0.331101	-0.203925	-0.127176	protein translation factor SUI1 homolog; K03113 translation initiation factor 1	LOC103404683	protein translation factor SUI1 homolog
	103405364	0.220364	-0.211289	-0.00907495	cytochrome P450 71A1-like	LOC103405364	cytochrome P450 71A1-like
	103407082	0.637545	-0.437044	-0.200502	peroxidase 72-like; K00430 peroxidase [EC:1.11.1.7]	LOC103407082	peroxidase 72-like
	103408105	1.17655	-0.463643	-0.712902	chlorophyllase-1-like; K08099 chlorophyllase [EC:3.1.1.14]	LOC103408105	chlorophyllase-1-like
	103409661	0.703876	-0.284674	-0.419202	cytochrome P450 94B3-like	LOC103409661	cytochrome P450 94B3-like
	103409912	0.566598	-0.288664	-0.277934	cytochrome P450 705A5-like	LOC103409912	cytochrome P450 705A5-like
	103411036	0.632455	-0.282064	-0.350392	peroxidase N1-like; K00430 peroxidase [EC:1.11.1.7]	LOC103411036	cationic peroxidase 2-like
	103411183	1.23832	-0.666216	-0.572106	mitochondrial chaperone BCS1-like; K08900 mitochondrial chaperone BCS1	LOC103411183	mitochondrial chaperone BCS1-like
	103411699	1.28918	-0.664454	-0.624723	peroxidase N1-like; K00430 peroxidase [EC:1.11.1.7]	LOC103411699	peroxidase N1-like
	103412333	0.971398	-0.322857	-0.648541	beta-amyrin 28-oxidase-like	LOC103412333	beta-amyrin 28-oxidase-like
	103412368	0.855234	-0.0673125	-0.787921	fatty acid 2-hydroxylase 1-like	LOC103412368	fatty acid 2-hydroxylase 1-like
	103412779	0.535839	-0.476158	-0.0596811	uncharacterized LOC103412779	LOC103412779	uncharacterized LOC103412779
	103414298	0.837101	-0.439358	-0.397743	phosphate transporter PHO1 homolog 3-like	LOC103414298	phosphate transporter PHO1 homolog 3-like
	103415928	0.538139	-0.300738	-0.237401	L-ascorbate peroxidase 3, peroxisomal-like; K00434 L-ascorbate peroxidase [EC:1.11.1.11]	LOC103415928	L-ascorbate peroxidase 3, peroxisomal-like
	103416176	0.983283	-0.214765	-0.768517	extradiol ring-cleavage dioxygenase-like; K15777 4,5-DOPA dioxygenase extradiol [EC:1.13.11.-]	LOC103416176	extradiol ring-cleavage dioxygenase-like
	103416927	1.04568	-0.421293	-0.624385	(R)-mandelonitrile lyase 1-like; K08248 mandelonitrile lyase [EC:4.1.2.10]	LOC103416927	(R)-mandelonitrile lyase 1-like
	103417565	1.12606	-0.433542	-0.692515	beta-amyrin 28-oxidase-like; K07437 cytochrome P450, family 26, subfamily A	LOC103417565	beta-amyrin 28-oxidase-like
	103417863	0.734058	-0.422821	-0.311237	cytokinin hydroxylase-like	LOC103417863	cytokinin hydroxylase-like
	103418290	0.203788	0.00508613	-0.208874	bifunctional epoxide hydrolase 2-like	LOC103418290	bifunctional epoxide hydrolase 2-like
	103419095	0.592166	-0.497827	-0.0943389	BI1-like protein; K06890	LOC103419095	BI1-like protein
	103419118	1.07581	-0.450716	-0.625094	chlorophyllase-1-like; K08099 chlorophyllase [EC:3.1.1.14]	LOC103419118	chlorophyllase-1-like
	103420543	0.211935	0.00481512	-0.216751	squalene monooxygenase-like; K00511 squalene monooxygenase [EC:1.14.13.132]	LOC103420543	squalene monooxygenase-like
	103420604	0.588577	-0.364901	-0.223676	G-type lectin S-receptor-like serine/threonine-protein kinase RLK1	LOC103420604	G-type lectin S-receptor-like serine/threonine-protein kinase RLK1
	103421487	1.24947	-0.754079	-0.495395	mitochondrial chaperone BCS1-like; K08900 mitochondrial chaperone BCS1	LOC103421487	mitochondrial chaperone BCS1-like
	103422316	0.332491	-0.0184198	-0.314071	beta-amyrin 28-oxidase-like	LOC103422316	beta-amyrin 28-oxidase-like, transcript variant X1
	103425578	0.455595	-0.220897	-0.234698	putative disease resistance protein At4g11170; K14802 phospholipid-transporting ATPase [EC:3.6.3.1]	LOC103425578	putative disease resistance protein At4g11170
	103427135	1.16445	-0.650943	-0.513505	putative disease resistance protein RGA4	LOC103427135	putative disease resistance protein RGA4
	103428266	0.708255	-0.468429	-0.239826	cytochrome P450 CYP749A22-like	LOC103428266	cytochrome P450 CYP749A22-like
	103428896	0.395159	-0.104711	-0.290448	OTU domain-containing protein DDB_G0284757	LOC103428896	OTU domain-containing protein DDB_G0284757, transcript variant X1
	103428978	0.503191	-0.458511	-0.0446802	nifU-like protein 2, chloroplastic	LOC103428978	nifU-like protein 2, chloroplastic
	103430430	1.15773	-0.362136	-0.795592	bifunctional epoxide hydrolase 2-like	LOC103430430	bifunctional epoxide hydrolase 2-like
	103431212	0.662416	0.0741228	-0.736538	mannose/glucose-specific lectin Cramoll-like	LOC103431212	mannose/glucose-specific lectin Cramoll-like
	103431850	0.470021	-0.273359	-0.196663	sphinganine C(4)-monooxygenase 1-like; K04713 sphinganine C4-monooxygenase [EC:1.14.13.169]	LOC103431850	sphinganine C(4)-monooxygenase 1-like
	103432127	0.368144	0.556714	-0.924858	S-linalool synthase-like; K17982 geranyllinalool synthase [EC:4.2.3.144]	LOC103432127	S-linalool synthase-like
	103433685	0.792459	-0.0159364	-0.776522	ferritin-4, chloroplastic-like; K00522 ferritin heavy chain [EC:1.16.3.2]	LOC103433685	ferritin-4, chloroplastic-like
	103433950	0.130583	0.595704	-0.726287	probable linoleate 9S-lipoxygenase 5; K15718 linoleate 9S-lipoxygenase [EC:1.13.11.58]	LOC103433950	probable linoleate 9S-lipoxygenase 5, transcript variant X1
	103434172	1.18908	-0.84982	-0.339258	heat shock cognate 70 kDa protein 2; K03283 heat shock 70kDa protein 1/8	LOC103434172	heat shock cognate 70 kDa protein 2
	103435824	0.228359	-0.274657	0.046298	thiamine-repressible mitochondrial transport protein THI74-like; K15289 solute carrier family 35, member F5	LOC103435824	thiamine-repressible mitochondrial transport protein THI74-like
	103436286	0.460095	-0.35842	-0.101675	squalene monooxygenase-like; K00511 squalene monooxygenase [EC:1.14.13.132]	LOC103436286	squalene monooxygenase-like
	103436487	0.662921	-0.290583	-0.372338	ferredoxin--nitrite reductase, chloroplastic; K00366 ferredoxin-nitrite reductase [EC:1.7.7.1]	LOC103436487	ferredoxin--nitrite reductase, chloroplastic
	103437383	0.820235	-0.348581	-0.471654	cytochrome P450 89A2-like	LOC103437383	cytochrome P450 89A2-like
	103437861	0.353932	0.505912	-0.859844	flavin-containing monooxygenase FMO GS-OX-like 9	LOC103437861	flavin-containing monooxygenase FMO GS-OX-like 9
	103439392	0.599218	-0.340937	-0.258281	cytochrome b5-like	LOC103439392	cytochrome b5-like, transcript variant X2
	103439678	0.766688	0.328091	-1.09478	xyloglucan galactosyltransferase KATAMARI1 homolog	LOC103439678	xyloglucan galactosyltransferase KATAMARI1 homolog
	103439999	0.655956	-0.307057	-0.348899	uncharacterized protein At1g51745-like	LOC103439999	uncharacterized protein At1g51745-like, transcript variant X1
	103440025	-0.0119261	0.500672	-0.488746	cellulose synthase-like protein D3	LOC103440025	cellulose synthase-like protein D3, transcript variant X3
	103440725	0.811817	-0.901923	0.0901061	uncharacterized LOC103440725	LOC103440725	uncharacterized LOC103440725
	103441061	0.710681	-0.63297	-0.0777107	uncharacterized LOC103441061	LOC103441061	uncharacterized LOC103441061
	103441214	0.181605	-0.279003	0.0973979	L-arabinokinase-like; K12446 L-arabinokinase [EC:2.7.1.46]	LOC103441214	L-arabinokinase-like, transcript variant X1
	103441793	0.57438	-0.246383	-0.327998	cytochrome c; K08738 cytochrome c	LOC103441793	cytochrome c
	103441978	1.07516	-0.246505	-0.828658	uncharacterized LOC103441978	LOC103441978	uncharacterized LOC103441978
	103442782	0.47931	-0.236976	-0.242335	uncharacterized LOC103442782; K08900 mitochondrial chaperone BCS1	LOC103442782	uncharacterized LOC103442782
	103442799	0.781917	-0.566089	-0.215829	cytochrome P450 89A2-like	-	-
	103443090	0.436527	-0.508329	0.0718022	squalene monooxygenase-like; K00511 squalene monooxygenase [EC:1.14.13.132]	LOC103443090	squalene monooxygenase-like
	103443518	1.06217	-0.403103	-0.659068	beta-amyrin 28-oxidase	LOC103443518	beta-amyrin 28-oxidase
	103446092	0.574535	-0.0387512	-0.535784	fatty acid 2-hydroxylase 1-like	LOC103446092	fatty acid 2-hydroxylase 1-like
	103446261	0.273018	-0.251189	-0.0218287	CTD small phosphatase-like protein 2-A; K17616 CTD small phosphatase-like protein 2 [EC:3.1.3.-]	LOC103446261	CTD small phosphatase-like protein 2-A
	103447141	0.402851	0.356995	-0.759847	delta(8)-fatty-acid desaturase-like; K13076 delta8-fatty-acid desaturase [EC:1.14.19.4]	LOC103447141	delta(8)-fatty-acid desaturase-like
	103447398	0.24842	-0.208566	-0.0398537	ABC transporter G family member 31	LOC103447398	ABC transporter G family member 31
	103448261	0.896443	-1.03268	0.136237	sulfite reductase [ferredoxin], chloroplastic; K00392 sulfite reductase (ferredoxin) [EC:1.8.7.1]	LOC103448261	sulfite reductase [ferredoxin], chloroplastic
	103448946	0.650752	0.343942	-0.994694	tankyrase-1	LOC103448946	tankyrase-1
	103450324	0.415715	-0.126233	-0.289481	ATP-dependent zinc metalloprotease FTSH, chloroplastic; K03798 cell division protease FtsH [EC:3.4.24.-]	LOC103450324	ATP-dependent zinc metalloprotease FTSH, chloroplastic-like
	103450666	1.42482	-0.112189	-1.31263	beta-amyrin 28-oxidase-like	LOC103450666	beta-amyrin 28-oxidase-like
	103451163	1.03354	-0.373348	-0.66019	flavonoid 3'-monooxygenase-like	LOC103451163	flavonoid 3'-monooxygenase-like
	103451616	0.208077	0.0096896	-0.217766	cytochrome P450 CYP749A22-like; K15639 PHYB activation tagged suppressor 1 [EC:1.14.-.-]	LOC103451616	cytochrome P450 CYP749A22-like
	103451791	0.544961	-0.229188	-0.315773	phosphate transporter PHO1 homolog 3-like	LOC103451791	phosphate transporter PHO1 homolog 3-like
	103451822	0.388776	-0.195922	-0.192854	sphinganine C(4)-monooxygenase 1; K04713 sphinganine C4-monooxygenase [EC:1.14.13.169]	LOC103451822	sphinganine C(4)-monooxygenase 1
	103452106	0.435081	-0.130256	-0.304825	geraniol 8-hydroxylase-like	LOC103452106	geraniol 8-hydroxylase-like
	103452231	1.17403	-0.770773	-0.403262	probable leucine-rich repeat receptor-like protein kinase At1g35710	LOC103452231	probable leucine-rich repeat receptor-like protein kinase At1g35710
	103453334	0.926354	-0.295517	-0.630837	beta-amyrin 28-oxidase	LOC103453334	beta-amyrin 28-oxidase
	103453930	0.465722	-0.415177	-0.0505451	protein ROS1-like	LOC103453930	protein ROS1-like, transcript variant X2
	103453949	0.597445	-0.240415	-0.35703	cytochrome P450 94C1-like	LOC103453949	cytochrome P450 94C1-like
	103454501	0.409878	0.179969	-0.589847	probable carboxylesterase 5	LOC103454501	probable carboxylesterase 5
	103455855	0.334645	0.0800924	-0.414738	squalene monooxygenase; K00511 squalene monooxygenase [EC:1.14.13.132]	LOC103455855	squalene monooxygenase
subcluster 6	103401883	0.395875	-0.679893	0.284019	nitrate reductase [NADH]; K10534 nitrate reductase (NAD(P)H) [EC:1.7.1.1 1.7.1.2 1.7.1.3]	LOC103401883	nitrate reductase [NADH]
	103402039	-0.0638264	-0.234719	0.298545	receptor-like protein kinase HAIKU2	LOC103402039	receptor-like protein kinase HAIKU2
	103402629	0.0334897	-0.635568	0.602079	MATE efflux family protein 5-like; K03327 multidrug resistance protein, MATE family	LOC103402629	MATE efflux family protein 5-like
	103403867	0.0890444	-0.756598	0.667554	peroxidase 51-like; K00430 peroxidase [EC:1.11.1.7]	LOC103403867	peroxidase 51-like
	103404994	-0.319297	-0.382374	0.701671	squalene epoxidase 3-like; K00511 squalene monooxygenase [EC:1.14.13.132]	LOC103404994	squalene epoxidase 3-like
	103405603	0.830194	-1.24741	0.417221	probable WRKY transcription factor 51	LOC103405603	probable WRKY transcription factor 51, transcript variant X1
	103405784	0.0667992	-0.641856	0.575057	cytochrome P450 704C1-like	LOC103405784	cytochrome P450 704C1-like
	103406430	0.0120951	-1.0856	1.07351	peroxidase P7-like; K00430 peroxidase [EC:1.11.1.7]	LOC103406430	peroxidase 4-like
	103407845	0.641742	-0.905532	0.26379	nitrate reductase [NADH]-like; K10534 nitrate reductase (NAD(P)H) [EC:1.7.1.1 1.7.1.2 1.7.1.3]	LOC103407845	nitrate reductase [NADH]-like
	103410510	-0.137765	-0.3142	0.451966	cytochrome P450 734A1-like	LOC103410510	cytochrome P450 734A1-like
	103410808	0.401935	-0.730884	0.328948	uncharacterized LOC103410808	LOC103410808	uncharacterized LOC103410808
	103410915	-0.130953	-0.576188	0.70714	boron transporter 4-like	LOC103410915	boron transporter 4-like, transcript variant X2
	103411422	0.798623	-1.49883	0.700211	frataxin, mitochondrial-like; K19054 frataxin [EC:1.16.3.1]	LOC103411422	frataxin, mitochondrial-like
	103413153	-0.274369	-0.314783	0.589152	photosystem II 5 kDa protein, chloroplastic	LOC103413153	photosystem II 5 kDa protein, chloroplastic-like
	103415927	0.107102	-0.572151	0.465049	L-ascorbate peroxidase 3, peroxisomal-like; K00434 L-ascorbate peroxidase [EC:1.11.1.11]	LOC103415927	L-ascorbate peroxidase 3, peroxisomal-like
	103416404	0.291393	-0.702432	0.411039	photosystem I reaction center subunit N, chloroplastic-like; K02701 photosystem I subunit PsaN	LOC103416404	photosystem I reaction center subunit N, chloroplastic-like
	103417159	0.334893	-0.525103	0.19021	frataxin, mitochondrial-like; K19054 frataxin [EC:1.16.3.1]	LOC103417159	frataxin, mitochondrial-like
	103418545	0.00274053	-0.738302	0.735561	probable cytochrome P450 313a3	LOC103418545	probable cytochrome P450 313a3
	103418731	-0.00534053	-0.913453	0.918794	trans-cinnamate 4-monooxygenase (EC:1.14.13.11); K00487 trans-cinnamate 4-monooxygenase [EC:1.14.13.11]	LOC103418731	trans-cinnamate 4-monooxygenase-like
	103418736	-0.424917	-0.468542	0.893459	phytoene dehydrogenase, chloroplastic/chromoplastic-like	LOC103418736	phytoene dehydrogenase, chloroplastic/chromoplastic-like
	103418775	-0.232114	-0.687382	0.919496	trans-cinnamate 4-monooxygenase-like; K00487 trans-cinnamate 4-monooxygenase [EC:1.14.13.11]	LOC103418775	trans-cinnamate 4-monooxygenase-like
	103419246	-0.244582	-0.806303	1.05088	cytochrome P450 87A3-like	LOC103419246	cytochrome P450 87A3-like
	103419627	-0.0654309	-0.767692	0.833123	trans-cinnamate 4-monooxygenase-like	LOC103419627	trans-cinnamate 4-monooxygenase-like
	103420971	-0.0857796	-0.524783	0.610563	cytochrome P450 734A4-like	LOC103420971	cytochrome P450 734A4-like
	103421674	0.209284	-0.845281	0.635997	frataxin, mitochondrial-like; K19054 frataxin [EC:1.16.3.1]	LOC103421674	frataxin, mitochondrial-like
	103422905	0.828591	-1.33855	0.509964	probable carboxylesterase 15	LOC103422905	probable carboxylesterase 15
	103423235	0.555928	-1.24004	0.684107	L-ascorbate peroxidase 2, cytosolic-like; K00434 L-ascorbate peroxidase [EC:1.11.1.11]	LOC103423235	L-ascorbate peroxidase 2, cytosolic-like
	103423810	0.279198	-0.664856	0.385658	uncharacterized LOC103423810	LOC103423810	uncharacterized LOC103423810, transcript variant X3
	103426889	0.141029	-0.604632	0.463603	psbP domain-containing protein 4, chloroplastic-like	LOC103426889	psbP domain-containing protein 4, chloroplastic-like, transcript variant X1
	103427519	-0.367014	-1.09483	1.46184	cytochrome P450 87A3-like	LOC103427519	cytochrome P450 87A3-like
	103427861	0.0601913	-1.70703	1.64684	peroxidase P7-like; K00430 peroxidase [EC:1.11.1.7]	LOC103427861	peroxidase 4-like
	103428089	0.19297	-0.802307	0.609337	photosystem II 10 kDa polypeptide, chloroplastic-like; K03541 photosystem II 10kDa protein	LOC103428089	photosystem II 10 kDa polypeptide, chloroplastic-like
	103428225	0.107823	-0.579818	0.471994	ribulose-phosphate 3-epimerase, chloroplastic-like; K01783 ribulose-phosphate 3-epimerase [EC:5.1.3.1]	LOC103428225	uncharacterized LOC103428225
	103428640	0.00478914	-0.612275	0.607486	abscisic acid 8'-hydroxylase 1-like	LOC103428640	abscisic acid 8'-hydroxylase 1-like, transcript variant X3
	103429547	0.00104694	-0.328921	0.327874	catalase isozyme 1; K03781 catalase [EC:1.11.1.6]	LOC103429547	catalase isozyme 1
	103429959	-0.30962	-0.535797	0.845417	(R)-mandelonitrile lyase 3-like; K08248 mandelonitrile lyase [EC:4.1.2.10]	LOC103429959	(R)-mandelonitrile lyase 3-like
	103432238	0.0203142	-0.414378	0.394064	photosystem I reaction center subunit N, chloroplastic-like; K02701 photosystem I subunit PsaN	LOC103432238	photosystem I reaction center subunit N, chloroplastic-like
	103432477	0.94303	-1.13482	0.191792	GID1b; gibberellin receptor GID1B-like; K14493 gibberellin receptor GID1 [EC:3.-.-.-]	LOC103432477	gibberellin receptor GID1B-like
	103433115	-0.112753	-0.309088	0.421841	uncharacterized LOC103433115	LOC103433115	uncharacterized LOC103433115
	103433277	-0.269913	-0.478974	0.748887	peroxidase 21; K00430 peroxidase [EC:1.11.1.7]	LOC103433277	peroxidase 21
	103434694	-0.519421	-0.727069	1.24649	transmembrane protein 189-like; K10704 ubiquitin-conjugating enzyme E2 variant	LOC103434694	transmembrane protein 189-like
	103435784	0.131171	-1.65715	1.52598	photosystem I reaction center subunit IV B, chloroplastic-like; K02693 photosystem I subunit IV	LOC103435784	photosystem I reaction center subunit IV B, chloroplastic-like
	103436490	0.0453543	-1.19509	1.14974	CYP707A; abscisic acid 8'-hydroxylase 4	LOC103436490	abscisic acid 8'-hydroxylase 4
	103436733	-0.0402772	-0.344204	0.384481	catalase isozyme 1; K03781 catalase [EC:1.11.1.6]	LOC103436733	catalase isozyme 1
	103437559	-0.182642	-0.220034	0.402676	cytochrome P450 CYP749A22-like; K15639 PHYB activation tagged suppressor 1 [EC:1.14.-.-]	LOC103437559	cytochrome P450 CYP749A22-like
	103437812	-0.512065	-0.776089	1.28815	peroxidase P7-like; K00430 peroxidase [EC:1.11.1.7]	LOC103437812	peroxidase 4-like, transcript variant X2
	103437983	0.425019	-0.756679	0.331659	cytochrome P450 CYP736A12-like	LOC103437983	cytochrome P450 CYP736A12-like
	103439183	0.0121781	-0.275999	0.263821	apoptosis-inducing factor homolog B-like	LOC103439183	apoptosis-inducing factor homolog B-like
	103439424	0.140842	-0.632501	0.49166	nitrate reductase [NADH]-like; K10534 nitrate reductase (NAD(P)H) [EC:1.7.1.1 1.7.1.2 1.7.1.3]	LOC103439424	nitrate reductase [NADH]-like
	103439561	-0.306337	-0.489019	0.795355	cytochrome P450 714A1-like	LOC103439561	cytochrome P450 714A1-like
	103439793	0.8029	-1.46803	0.66513	beta-carotene hydroxylase 2, chloroplastic-like; K15746 beta-carotene 3-hydroxylase [EC:1.14.13.129]	LOC103439793	beta-carotene hydroxylase 2, chloroplastic-like
	103442354	-0.0895194	-0.73567	0.82519	ATP-dependent zinc metalloprotease FTSH 6, chloroplastic; K03798 cell division protease FtsH [EC:3.4.24.-]	LOC103442354	ATP-dependent zinc metalloprotease FTSH 6, chloroplastic
	103442522	-0.442335	-0.615581	1.05792	cytokinin hydroxylase-like; K10717 cytokinin trans-hydroxylase	LOC103442522	cytokinin hydroxylase-like
	103443960	0.37802	-0.530474	0.152454	uncharacterized LOC103443960	LOC103443960	uncharacterized LOC103443960
	103444194	0.475736	-1.5923	1.11656	uncharacterized LOC103444194	LOC103444194	uncharacterized LOC103444194, transcript variant X1
	103445174	0.513867	-0.804171	0.290303	squalene monooxygenase-like; K00511 squalene monooxygenase [EC:1.14.13.132]	LOC103445174	squalene monooxygenase-like
	103445372	0.610028	-1.31635	0.706319	cytochrome P450 82G1-like; K17961 cytochrome P450, family 82, subfamily G, polypeptide 1 [EC:1.14.-.-]	LOC103445372	cytochrome P450 82G1-like
	103445949	0.0547524	-0.659802	0.60505	ABC transporter D family member 2, chloroplastic-like	LOC103445949	ABC transporter D family member 2, chloroplastic-like
	103446135	0.199659	-0.758627	0.558968	photosystem I reaction center subunit psaK, chloroplastic; K02698 photosystem I subunit X	LOC103446135	photosystem I reaction center subunit psaK, chloroplastic
	103446436	0.0503332	-0.396913	0.346579	mediator of RNA polymerase II transcription subunit 16	LOC103446436	mediator of RNA polymerase II transcription subunit 16
	103447753	-0.439399	-0.756099	1.1955	membrane steroid-binding protein 2-like; K17278 membrane-associated progesterone receptor component	-	-
	103447994	-0.316111	-0.698134	1.01425	beta-amyrin 28-oxidase-like	LOC103447994	beta-amyrin 28-oxidase-like
	103448508	-0.337605	-0.685142	1.02275	transmembrane protein 189-like; K10704 ubiquitin-conjugating enzyme E2 variant	LOC103448508	transmembrane protein 189-like
	103448908	0.103997	-0.321099	0.217103	cytochrome P450 CYP72A219-like	LOC103448908	cytochrome P450 CYP72A219-like
	103449094	0.0145145	-0.651412	0.636897	GID1c; gibberellin receptor GID1B-like; K14493 gibberellin receptor GID1 [EC:3.-.-.-]	LOC103449094	gibberellin receptor GID1B-like, transcript variant X1
	103450728	0.0975469	-0.827863	0.730317	cationic peroxidase 1-like; K00430 peroxidase [EC:1.11.1.7]	LOC103450728	cationic peroxidase 1-like
	103452034	0.117424	-0.310347	0.192923	ABC transporter B family member 26, chloroplastic	LOC103452034	ABC transporter B family member 26, chloroplastic
	103452123	-0.0347869	-0.498902	0.533689	geraniol 8-hydroxylase-like	LOC103452123	geraniol 8-hydroxylase-like
	103452125	0.0272701	-1.34167	1.3144	geraniol 8-hydroxylase-like	LOC103452125	geraniol 8-hydroxylase-like
	103455482	-0.240713	-0.344701	0.585414	cytochrome P450 94A2-like; K00517 [EC:1.14.-.-]	LOC103455482	cytochrome P450 94A2-like
	103455929	-0.363095	-0.306985	0.67008	cytochrome P450 81D1-like	LOC103455929	cytochrome P450 81D1-like, transcript variant X1
	103456169	-0.597843	-0.86899	1.46683	cytochrome b-c1 complex subunit 7-2-like; K00417 ubiquinol-cytochrome c reductase subunit 7	LOC103456169	cytochrome b-c1 complex subunit 7-2-like
	Novel00989	-0.181378	-0.336373	0.517751	uncharacterized LOC103416253	--	hypothetical protein [Prunus persica]
