# Supplementary material for: Transcriptional and physiological analyses of short-term Iron deficiency response in apple seedlings provide insight into the regulation involved in photosynthesis
Source: BMC Genomics. 2018 Jun 15;19:461. doi: 10.1186/s12864-018-4846-z (PMC6003109; doi:10.1186/s12864-018-4846-z)
Supplement: Supplementary file 4 — Table S3. KEGG pathway analysis. (XLSX 13 kb) [file 12864_2018_4846_MOESM4_ESM.xlsx]

## Sheet: Sheet2
Table S3 KEGG pathway analysis
	#Term	ID	Input number	Background number	P-Value	Corrected P-Value
T2 vs. T1	Plant-pathogen interaction	mdm04626	94	299	2.1258e-09	2.65725e-07
	Plant hormone signal transduction	mdm04075	100	443	0.000185347	0.0115842
	Photosynthesis - antenna proteins	mdm00196	19	44	0.000283951	0.0118313
	Circadian rhythm - plant	mdm04712	25	77	0.0011427	0.0357093
	alpha-Linolenic acid metabolism	mdm00592	31	110	0.00214396	0.0535991
	Glycerolipid metabolism	mdm00561	30	107	0.0026678	0.0555791
	Metabolic pathways	mdm01100	585	3521	0.00529433	0.0856196
	Linoleic acid metabolism	mdm00591	14	38	0.00547966	0.0856196
	Porphyrin and chlorophyll metabolism	mdm00860	25	90	0.0063431	0.0880986
	Tropane, piperidine and pyridine alkaloid biosynthesis	mdm00960	15	46	0.0100684	0.125854
	Sulfur metabolism	mdm00920	20	73	0.0152993	0.173856
	Sesquiterpenoid and triterpenoid biosynthesis	mdm00909	12	36	0.0177284	0.184671
	Photosynthesis	mdm00195	22	88	0.0253297	0.239344
	Steroid biosynthesis	mdm00100	17	63	0.0268066	0.239344
	Nitrogen metabolism	mdm00910	17	65	0.0333568	0.277973
	Thiamine metabolism	mdm00730	9	27	0.0373886	0.292099
	Phenylalanine, tyrosine and tryptophan biosynthesis	mdm00400	21	88	0.0409378	0.301013
	Sphingolipid metabolism	mdm00600	14	55	0.0587082	0.388611
	Fatty acid degradation	mdm00071	19	82	0.0612673	0.388611
	Ascorbate and aldarate metabolism	mdm00053	18	77	0.0633873	0.388611
	Ether lipid metabolism	mdm00565	12	46	0.0674595	0.388611
	Butanoate metabolism	mdm00650	10	36	0.0683956	0.388611
	Alanine, aspartate and glutamate metabolism	mdm00250	20	90	0.0747842	0.406436
	Glycerophospholipid metabolism	mdm00564	32	160	0.0833404	0.434064
	Ubiquinone and other terpenoid-quinone biosynthesis	mdm00130	14	60	0.0943434	0.471717
T3 vs. T1	Plant-pathogen interaction	mdm04626	94	299	4.74235e-18	5.64339e-16
	Plant hormone signal transduction	mdm04075	82	443	1.97837e-06	0.000117713
	Sesquiterpenoid and triterpenoid biosynthesis	mdm00909	14	36	0.000128827	0.00511012
	Sphingolipid metabolism	mdm00600	17	55	0.000254693	0.00757712
	Circadian rhythm - plant	mdm04712	20	77	0.000523287	0.0124542
	alpha-Linolenic acid metabolism	mdm00592	24	110	0.00130149	0.0258128
	Linoleic acid metabolism	mdm00591	12	38	0.00171428	0.0291428
	Glycerolipid metabolism	mdm00561	22	107	0.003787	0.0563316
	Steroid biosynthesis	mdm00100	15	63	0.00500064	0.0637551
	Porphyrin and chlorophyll metabolism	mdm00860	19	90	0.00535757	0.0637551
	Flavonoid biosynthesis	mdm00941	16	75	0.00928052	0.100398
	Sulfur metabolism	mdm00920	15	73	0.015169	0.150426
	Terpenoid backbone biosynthesis	mdm00900	19	104	0.0188524	0.172572
	Metabolic pathways	mdm01100	398	3521	0.0221417	0.186113
	Endocytosis	mdm04144	37	249	0.0248134	0.186113
	Photosynthesis - antenna proteins	mdm00196	10	44	0.025468	0.186113
	Nitrogen metabolism	mdm00910	13	65	0.026963	0.186113
	Biosynthesis of secondary metabolites	mdm01110	227	1944	0.0281515	0.186113
	Stilbenoid, diarylheptanoid and gingerol biosynthesis	mdm00945	10	46	0.0320463	0.200711
	Diterpenoid biosynthesis	mdm00904	10	51	0.0534921	0.318278
	Glycerophospholipid metabolism	mdm00564	24	160	0.056349	0.319311
	Tropane, piperidine and pyridine alkaloid biosynthesis	mdm00960	9	46	0.0655331	0.354475
T3 vs. T2	Photosynthesis - antenna proteins	mdm00196	26	44	6.32445e-11	7.39961e-09
	Circadian rhythm - plant	mdm04712	31	77	1.67774e-09	9.81478e-08
	Photosynthesis	mdm00195	21	88	0.000439556	0.0171427
	Sulfur metabolism	mdm00920	17	73	0.00185702	0.0543178
	Thiamine metabolism	mdm00730	9	27	0.00312133	0.0730392
	Plant hormone signal transduction	mdm04075	61	443	0.00582368	0.113562
	Metabolic pathways	mdm01100	379	3521	0.00959759	0.160417
	Peroxisome	mdm04146	27	170	0.0128732	0.169221
	Arachidonic acid metabolism	mdm00590	8	29	0.013017	0.169221
	Biosynthesis of secondary metabolites	mdm01110	216	1944	0.0169485	0.182116
	Carotenoid biosynthesis	mdm00906	13	65	0.017122	0.182116
	Taurine and hypotaurine metabolism	mdm00430	6	23	0.0365366	0.326977
	Limonene and pinene degradation	mdm00903	7	30	0.0387203	0.326977
	Fatty acid degradation	mdm00071	14	82	0.0391255	0.326977
	Biosynthesis of unsaturated fatty acids	mdm01040	14	87	0.0561756	0.438169
	Nitrogen metabolism	mdm00910	11	65	0.0654526	0.478622
	Phenylalanine metabolism	mdm00360	27	205	0.0767816	0.497961
	Pentose phosphate pathway	mdm00030	14	92	0.0776937	0.497961
	alpha-Linolenic acid metabolism	mdm00592	16	110	0.0827194	0.497961
	Ascorbate and aldarate metabolism	mdm00053	12	77	0.0862469	0.497961
	Stilbenoid, diarylheptanoid and gingerol biosynthesis	mdm00945	8	46	0.0956338	0.497961
	Tropane, piperidine and pyridine alkaloid biosynthesis	mdm00960	8	46	0.0956338	0.497961
	Other glycan degradation	mdm00511	6	31	0.0994472	0.497961
	Steroid biosynthesis	mdm00100	10	63	0.102146	0.497961
