# Supplementary material for: Transcriptional and physiological analyses of short-term Iron deficiency response in apple seedlings provide insight into the regulation involved in photosynthesis
Source: BMC Genomics. 2018 Jun 15;19:461. doi: 10.1186/s12864-018-4846-z (PMC6003109; doi:10.1186/s12864-018-4846-z)
Supplement: Supplementary file 5 — Table S4. Real-time PCR primer pairs. (XLSX 51 kb) [file 12864_2018_4846_MOESM5_ESM.xlsx]

## Sheet: Sheet1
Table S4 Real-time PCR primer pairs
Gene ID	Primer sequence (5'-3')
	Forward primer	Reverse primer
103403091	GACGCTGTCTACTCTGG	CCTTGTGAAACGCATA
103405001	GTTCGGCGAGGCAGTT	GCCCAGATAGCCAAGATG
103405098	AAGGCTGTCCAATCTCCA	CACAACTGTCTGTCTGCTCC
103405286	CGGGAATCAAAGGC	CAGTCTGGCAACACGA
103415279	CTTCGTCCACCCTCTTTG	CATTGCCAGTCTCCCATT
103425592	CCTTCGCCGTATCTTCA	GAGGTCTATCAGGGTCAGC
103425992	AACCTCAACGCCAACC	TCTCCGCAGCCCTAA
103429652	GGTGACCGACCCACTTTAC	AGGCATTGTTGGCGACT
103433590	CATTCATCGGGACACGC	GTAGTCGCCCACCAAGC
103434978	ACAACCACCCATCATCCT	TGTCCCAGCCGTAGTCA
103437223	AGCCACCGTTACCTCCCA	GTCGTTCGCCGTCATCAA
103439793	GCACCACCAACCCAGAG	CGCCATCCCAAACACC
103442984	GAGACTACGGATGGGACACT	CCAGCCTTGAACCAGACA
103444815	CAGAGGCTTTGGGATTG	ATGCTGCGTTGGTGTTC
103453723	CTTCGGCTCACTGCTCG	ACTGGGACTCAGGGTTGTAG
103454049	GGTTTGGAACTGGAGGAC	ATCGCTGAGATGCTTTGA
